# Supplementary material for: Rooting mediates the effect of stress by acculturation on the psychological well-being of immigrants living in Chile
Source: PLoS One. 2019 Aug 13;14(8):e0219485. doi: 10.1371/journal.pone.0219485 (PMC6692025; doi:10.1371/journal.pone.0219485)
Supplement: S1 Data — Data used for the analysis with software Mplus. (DAT) [file pone.0219485.s001.dat]

1	2	2	2	2	4	4	4	1	1	1	3	1	1	1	1	5	5	6	6	6	6	5	4	6	4	6	6	6	6	6	6	6	5	5	6	6	6	6	5	6	6	5	4	6	1	0	3	2	1
2	3	4	1	3	3	5	3	4	4	3	3	2	2	2	2	6	4	6	6	6	6	6	6	3	3	6	6	1	6	6	6	6	6	6	6	6	4	5	6	3	6	6	6	6	0	1	3	0	0
2	2	3	2	1	2	4	4	2	1	1	4	1	1	1	1	6	3	4	6	6	6	6	6	6	6	1	6	1	6	6	6	6	6	6	6	6	6	6	6	6	1	6	6	6	0	0	3	0	0
4	4	4	4	4	4	4	4	4	4	4	4	4	4	4	4	6	6	6	6	6	6	6	6	6	6	6	6	3	6	6	6	6	6	4	6	6	6	1	6	6	1	6	6	5	0	1	1	0	0
3	3	3	3	2	3	2	2	3	4	4	5	5	5	5	5	6	1	1	1	1	6	6	6	1	6	6	4	5	6	6	6	6	6	1	6	6	5	1	6	6	1	6	6	6	0	0	1	0	1
2	1	1	1	1	1	4	4	2	2	2	4	1	1	1	5	2	4	3	6	6	1	5	4	5	1	3	6	2	6	6	5	5	6	1	1	4	5	4	4	5	1	6	5	6	3	0	5	5	5
1	1	1	1	2	2	4	4	1	1	1	2	3	3	2	2	5	2	6	6	6	6	6	4	6	6	6	4	6	6	6	6	6	6	6	6	6	6	6	6	4	6	6	6	6	0	2	4	2	0
3	2	3	2	2	3	3	4	3	3	3	4	2	2	2	3	6	6	6	3	6	6	6	6	6	6	6	6	3	6	6	5	6	6	4	6	6	6	4	6	6	6	6	6	6	5	2	5	3	5
1	1	1	3	2	3	3	4	3	3	3	4	3	3	3	3	6	6	6	6	6	6	6	3	6	6	6	4	2	6	6	6	6	6	6	6	6	4	2	6	6	1	6	6	6	0	2	2	2	0
2	4	4	4	1	2	2	3	1	1	1	4	4	4	4	4	6	4	1	1	5	4	6	6	1	6	6	5	5	6	6	5	6	2	5	6	6	6	1	6	6	3	6	6	6	2	1	4	0	5
2	2	3	2	1	3	3	3	3	3	3	5	3	3	3	2	4	6	3	3	6	6	6	6	6	4	6	4	6	4	6	6	6	6	6	6	6	4	6	6	4	6	6	6	6	0	0	0	0	0
2	3	3	1	1	3	5	5	1	1	1	5	1	1	1	1	6	6	6	6	6	6	6	6	6	6	6	6	6	6	6	6	6	3	1	6	6	1	6	3	6	6	6	6	6	0	0	2	0	0
4	4	5	4	4	2	4	5	4	4	5	5	4	4	4	4	6	6	6	6	6	6	6	6	5	6	6	6	6	6	6	6	6	6	6	6	6	6	6	6	6	6	6	6	6	2	0	3	1	0
1	1	4	1	1	1	2	4	1	1	1	4	1	1	1	1	5	6	6	6	6	1	1	4	3	6	6	4	3	6	6	4	6	6	3	6	6	6	6	6	5	1	6	6	6	0	1	3	3	0
1	1	1	1	1	1	2	2	2	2	2	3	2	1	1	1	5	5	6	3	5	6	6	4	4	6	6	4	3	6	6	6	5	6	5	6	6	5	2	6	4	2	6	6	6	2	5	5	3	0
1	2	3	2	2	2	2	2	2	2	2	5	2	2	2	2	4	5	3	4	2	6	6	5	6	4	5	4	5	3	5	3	6	5	4	6	6	5	3	5	4	6	6	6	6	0	0	1	0	0
2	2	1	1	2	2	2	2	2	2	2	3	2	1	1	1	6	3	2	6	6	6	6	6	3	6	6	6	6	4	6	6	6	6	6	6	6	6	3	6	6	6	6	6	1	0	0	3	4	0
4	4	5	4	4	2	4	5	4	4	5	5	4	4	4	4	6	6	6	6	6	6	6	6	6	6	6	6	6	6	6	6	6	6	6	6	6	6	6	6	6	6	6	6	6	0	0	3	1	1
4	5	5	2	4	4	5	5	1	4	1	5	1	1	1	1	6	6	3	6	6	6	6	6	3	6	6	6	6	6	6	6	6	6	6	6	6	6	6	6	6	6	6	6	1	0	1	3	2	0
1	2	1	3	1	1	2	2	1	1	1	3	3	2	4	1	5	5	5	6	6	6	6	4	6	6	6	5	5	5	5	5	6	5	6	6	6	6	6	6	6	6	6	6	6	4	0	5	1	3
3	3	3	2	2	1	1	2	3	3	3	3	2	2	2	2	5	5	1	5	5	6	6	3	3	6	6	5	3	6	5	6	4	4	4	5	6	5	1	4	6	2	5	6	5	0	0	2	3	0
4	4	4	3	2	4	4	4	2	1	1	4	2	2	2	3	6	1	6	1	1	6	6	6	6	6	6	6	6	6	5	6	6	6	1	6	6	6	1	6	4	1	6	6	6	1	1	4	2	1
1	1	1	1	1	1	1	4	1	1	3	3	1	1	1	1	5	1	6	6	6	6	6	6	6	4	6	4	6	6	3	4	6	6	5	4	5	4	6	5	4	6	6	5	6	0	3	5	3	0
2	2	3	1	1	1	2	4	3	2	2	5	3	3	2	2	6	1	4	1	6	6	6	6	5	6	6	6	1	3	1	6	5	1	1	6	4	5	1	6	6	1	6	6	6	0	0	3	3	0
3	3	4	3	3	3	3	4	3	3	4	4	3	3	2	1	5	6	6	3	3	6	4	4	6	4	4	4	3	4	5	6	4	5	4	5	6	4	2	4	3	5	5	6	6	1	0	5	1	0
3	2	2	2	2	2	2	4	4	1	1	1	3	3	3	3	1	3	1	6	6	6	6	1	6	6	6	3	1	6	4	6	6	6	3	6	6	6	6	6	3	6	6	6	6	5	2	5	0	5
3	3	3	3	3	2	3	3	2	2	1	1	1	1	1	3	1	3	3	3	6	4	1	4	1	6	6	4	3	6	4	4	4	4	3	6	6	6	3	4	5	1	6	4	6	2	2	2	0	1
1	1	2	1	1	1	1	3	1	1	1	5	1	2	2	2	4	1	3	3	3	6	6	2	2	5	5	5	2	6	6	6	6	6	2	6	6	6	6	6	6	6	6	6	6	5	0	5	3	3
5	5	5	4	4	2	5	5	4	4	5	5	5	5	5	5	4	3	1	3	3	6	6	6	3	6	6	6	1	6	6	6	6	6	4	6	6	6	1	6	6	6	6	6	6	5	1	5	0	5
2	2	3	2	2	2	2	4	2	2	2	1	2	2	2	3	6	2	2	1	1	6	6	5	1	6	6	6	3	6	6	6	6	6	6	6	6	6	1	6	6	6	6	6	6	1	1	4	5	0
2	3	5	1	3	2	4	4	3	5	3	5	4	4	4	4	4	3	3	6	6	6	6	6	3	4	6	6	2	3	6	6	4	6	1	4	6	6	1	1	6	2	6	6	5	0	1	3	3	0
4	3	3	3	3	3	4	4	3	3	2	3	3	3	3	2	5	1	2	1	1	6	6	6	1	6	6	5	1	6	6	6	6	6	4	6	6	6	2	6	5	4	6	5	6	2	1	1	0	3
5	5	5	1	5	5	5	5	3	3	3	5	4	5	5	5	3	6	6	6	6	6	6	6	2	6	6	3	6	6	4	6	6	6	6	6	6	6	6	6	5	1	6	6	6	0	0	0	2	0
3	3	4	2	3	1	4	4	4	4	2	4	2	3	3	3	6	5	5	5	5	6	6	6	5	6	6	5	5	6	6	6	6	6	5	6	6	5	5	6	6	5	6	6	6	0	0	0	1	0
3	2	4	2	2	2	3	3	2	2	2	3	2	2	2	2	6	5	1	5	1	6	3	1	1	6	6	4	1	6	6	6	6	2	1	6	4	6	1	5	2	1	6	6	4	3	5	2	5	4
5	5	5	3	2	5	4	5	2	1	3	4	3	3	2	1	6	6	1	6	6	6	6	4	3	4	6	4	6	4	6	6	6	6	1	6	6	4	6	6	5	6	6	6	6	0	1	2	1	5
2	1	1	2	3	1	2	3	2	2	2	3	2	1	2	2	6	3	1	3	1	6	4	6	1	4	6	6	6	6	4	6	6	6	1	6	4	6	1	6	4	6	6	6	6	5	3	5	2	3
2	4	4	3	2	3	4	4	2	2	2	4	3	3	3	3	3	3	3	3	3	6	6	6	1	5	6	6	1	4	6	6	6	6	3	6	6	6	3	6	6	6	6	6	6	0	0	3	0	1
2	2	4	2	2	3	4	4	2	2	2	4	3	3	3	3	6	1	6	4	5	6	6	6	6	6	4	6	3	6	6	6	6	6	5	4	6	6	3	6	6	1	6	6	6	1	2	3	0	3
3	2	4	1	2	1	4	4	4	1	1	4	2	2	2	2	3	6	4	6	6	6	6	4	3	4	4	6	6	6	6	1	6	4	6	6	6	4	3	6	4	1	6	4	6	0	1	3	2	0
4	4	3	3	3	3	4	3	5	4	3	5	3	4	4	3	6	1	1	1	1	6	6	6	1	6	6	6	2	6	6	6	6	6	5	6	6	6	1	6	6	6	6	6	6	0	1	5	0	1
4	3	4	2	3	3	4	4	2	2	2	4	1	1	1	2	6	3	6	4	6	6	6	6	6	6	6	4	5	6	6	6	6	6	6	6	6	6	6	6	3	6	6	6	6	2	0	1	1	3
2	2	3	2	2	3	3	1	1	3	4	3	3	3	2	3	5	1	1	1	1	4	5	3	1	6	3	6	1	6	5	6	6	5	1	5	6	6	1	6	6	6	6	6	6	3	1	4	2	4
2	3	5	1	3	2	5	1	1	1	1	5	1	1	3	3	6	3	1	6	3	6	6	6	3	6	6	4	6	6	6	6	6	6	3	6	6	6	3	6	6	6	6	6	6	2	1	4	1	2
2	2	2	2	2	4	4	4	2	2	2	4	2	2	3	2	5	1	5	6	2	6	6	5	5	5	5	2	2	2	4	5	6	6	6	4	6	6	6	6	5	1	6	5	2	3	0	4	3	4
3	4	4	2	2	3	4	4	2	2	1	4	3	3	3	3	6	3	3	3	6	4	6	6	1	6	4	4	1	6	6	6	6	6	1	6	6	6	3	6	6	1	6	6	6	2	2	3	3	4
3	4	3	1	1	3	5	5	2	4	3	5	2	2	2	3	5	4	5	4	5	5	5	5	2	5	5	5	2	5	5	5	6	6	4	6	4	6	4	6	4	2	2	5	6	3	2	3	3	4
3	3	4	3	3	3	4	4	3	1	1	4	1	1	1	1	5	5	6	6	6	6	6	6	6	5	5	6	6	6	4	6	6	6	4	6	6	6	6	6	6	6	6	5	5	0	0	4	0	0
1	1	3	1	1	1	1	1	1	1	1	5	1	1	1	1	4	3	1	4	1	6	2	1	5	4	3	1	6	4	3	4	4	4	4	4	6	4	1	2	1	3	4	4	5	0	2	5	3	0
1	1	1	3	2	1	1	5	2	3	1	1	1	1	2	1	6	3	6	6	1	6	6	4	6	6	6	4	3	6	6	6	6	6	6	6	6	4	6	6	6	6	6	6	6	0	2	5	5	0
2	3	1	1	1	3	3	2	3	1	2	4	5	3	5	1	5	2	2	2	1	6	6	6	1	6	6	5	3	3	2	4	2	1	5	2	2	3	5	2	6	4	2	2	4	0	0	2	3	5
2	2	3	1	1	1	4	4	3	2	2	4	2	2	2	2	2	1	1	1	2	6	4	1	1	3	6	2	5	6	5	6	4	3	5	4	6	2	2	5	1	1	6	6	6	1	2	5	4	1
5	4	5	5	3	3	5	5	2	5	5	5	5	3	5	5	5	3	1	3	4	6	6	6	6	3	4	3	4	4	6	4	4	5	2	3	4	4	3	3	5	4	4	3	5	0	1	3	0	0
5	2	2	2	2	1	4	3	2	2	2	4	2	2	2	2	6	1	1	6	6	6	6	1	6	4	3	1	6	6	6	6	6	6	4	6	6	1	1	6	4	3	6	6	6	1	3	3	3	0
3	3	3	2	2	2	3	3	2	2	2	3	3	3	2	2	4	3	2	2	1	5	6	4	3	4	4	4	3	4	4	4	5	5	4	5	5	5	2	5	6	2	6	6	5	0	0	4	4	0
2	3	4	1	3	3	5	1	2	1	1	5	1	2	3	2	6	3	1	6	3	6	6	6	3	6	6	4	6	4	6	4	6	6	3	6	4	4	3	6	6	6	6	6	6	2	1	1	2	1
3	3	3	4	4	4	3	4	3	3	4	3	3	3	3	3	6	3	1	5	5	6	6	6	5	6	6	6	5	2	6	6	6	6	5	6	6	6	1	6	6	5	6	6	6	4	2	4	3	3
1	2	3	1	1	3	3	2	3	2	3	4	1	3	2	5	5	2	2	2	1	6	6	6	1	6	6	5	3	3	2	4	2	1	5	2	2	3	5	2	6	4	2	2	4	0	0	2	3	5
1	1	1	1	1	1	1	1	1	1	1	1	1	1	1	1	6	1	6	3	6	6	6	1	6	4	6	1	3	4	6	6	6	6	1	4	6	4	6	6	6	1	5	3	6	0	1	4	4	0
3	2	3	2	4	4	4	5	3	3	3	4	5	5	5	5	6	3	6	6	6	5	5	5	6	6	6	6	1	6	6	6	6	6	6	6	6	6	6	6	6	5	6	6	6	0	0	0	0	0
2	2	2	2	3	3	3	3	2	2	3	3	3	3	3	1	5	1	3	2	3	6	6	4	2	5	6	4	3	5	4	4	6	6	2	6	6	6	2	6	6	4	6	6	5	5	3	5	3	5
3	3	3	2	2	3	3	3	2	1	1	4	2	2	2	2	6	6	6	6	6	6	6	6	3	6	6	4	6	1	6	6	6	6	6	6	6	6	1	6	6	6	6	6	6	0	1	3	0	4
3	2	2	2	2	2	3	2	2	4	2	4	2	2	2	2	5	2	1	1	3	6	6	5	4	6	6	3	6	6	6	6	6	6	6	6	6	6	2	6	5	1	6	6	6	0	2	0	2	1
2	2	2	2	2	2	3	3	2	2	2	3	3	3	3	3	4	3	3	4	2	4	4	3	1	4	3	4	3	4	4	4	3	4	3	3	5	4	3	4	3	3	5	5	4	2	1	5	2	5
5	4	4	4	3	3	3	3	3	2	3	3	3	4	4	5	4	3	3	3	3	6	6	1	5	4	6	4	3	4	6	6	6	6	3	6	6	6	1	4	4	6	6	6	6	1	1	2	2	1
4	4	5	1	3	2	4	4	1	1	4	4	4	3	3	1	6	3	6	6	6	6	6	5	6	6	6	6	5	6	6	6	6	6	5	6	6	5	6	6	6	6	6	6	6	0	0	5	0	0
3	3	3	2	1	1	1	1	1	1	1	2	1	1	1	1	3	2	2	3	2	4	3	3	4	3	3	2	5	3	3	3	4	4	3	3	4	3	4	3	2	3	4	3	4	4	1	2	1	4
2	2	2	1	2	3	3	4	3	3	3	3	2	3	2	2	6	6	3	6	6	6	6	6	6	4	6	6	6	6	5	6	4	1	6	6	6	6	6	6	6	6	6	6	1	0	0	5	1	0
2	2	1	2	1	2	4	4	1	1	2	4	3	2	2	1	5	6	6	6	1	6	6	5	2	5	6	5	1	5	5	6	6	6	4	6	6	5	6	6	6	6	6	5	6	0	0	1	1	0
1	1	1	1	1	1	4	4	1	1	1	4	1	1	1	1	4	3	3	3	3	6	6	6	3	6	6	6	6	6	6	6	6	6	6	6	6	6	3	6	4	6	6	6	6	0	0	3	3	4
4	4	4	3	3	3	4	4	2	2	2	4	3	3	2	4	5	5	6	5	1	6	5	1	2	6	5	1	1	5	5	5	6	6	3	5	5	6	6	6	6	1	6	6	5	2	0	4	2	0
2	2	2	1	2	3	3	3	3	3	4	3	3	3	2	2	4	6	3	6	6	4	4	1	3	4	4	1	3	6	4	4	4	1	6	4	4	4	6	2	1	3	4	1	4	1	0	5	3	3
4	4	4	4	5	2	4	4	4	4	3	3	4	4	4	4	2	2	4	5	2	2	3	2	3	4	3	6	5	3	3	4	3	2	2	6	3	4	5	4	6	4	3	1	2	0	1	1	0	2
3	3	4	4	4	4	4	4	5	5	5	3	3	4	2	4	5	5	2	1	1	5	5	4	2	3	2	3	2	6	1	3	5	6	4	6	3	2	3	1	3	1	6	2	6	2	2	4	5	1
2	2	3	2	2	2	2	2	2	2	3	3	3	2	2	3	3	3	4	3	3	4	4	4	3	4	4	4	3	4	3	4	4	3	3	4	4	4	3	4	4	3	4	4	3	2	2	1	2	2
5	2	5	1	3	4	5	1	1	5	1	5	5	5	5	5	5	1	1	6	2	6	6	6	6	6	6	1	6	6	2	2	6	6	2	6	6	2	4	6	1	6	6	6	6	2	4	5	0	5
4	3	2	1	2	1	3	3	4	1	1	2	2	2	2	3	4	6	3	2	2	5	6	4	3	5	5	5	3	5	5	6	6	6	6	6	6	6	1	6	5	1	6	4	1	0	0	2	0	0
5	5	5	5	5	1	5	5	1	3	3	5	5	3	3	3	6	6	3	1	6	6	6	6	3	6	6	6	3	6	6	6	6	6	3	4	6	4	3	6	6	6	6	6	6	0	3	1	1	0
4	4	4	4	3	4	5	4	2	4	3	5	4	4	4	4	1	1	6	6	6	6	6	1	6	6	6	6	1	6	1	6	6	6	6	6	6	6	6	6	6	6	6	6	6	0	0	5	0	0
4	4	3	4	3	4	5	4	3	1	3	3	4	4	4	3	6	2	2	2	6	6	6	6	6	4	6	6	6	6	6	6	6	6	6	6	6	6	2	6	6	1	6	6	1	2	1	5	0	2
4	5	4	4	3	2	4	4	3	4	4	5	4	4	4	3	6	4	6	6	6	6	6	5	6	6	6	5	6	6	6	6	6	6	6	6	6	5	6	6	6	6	6	6	6	0	0	0	2	0
3	3	3	3	2	3	2	2	3	4	4	5	5	5	5	5	6	1	1	6	6	6	6	6	6	6	6	6	3	6	6	6	6	6	6	6	6	6	6	6	6	1	6	6	6	0	0	1	0	1
3	3	3	2	2	1	3	3	2	1	1	3	2	2	2	3	3	4	2	4	3	6	6	6	1	4	4	3	1	6	3	4	5	4	1	6	6	5	3	6	4	2	5	4	5	0	0	4	2	0
2	2	2	2	2	1	1	1	1	1	1	3	1	1	1	1	5	3	4	5	5	5	5	4	5	4	5	3	5	4	5	6	6	4	5	5	4	3	5	5	3	6	6	6	6	2	0	5	1	3
1	1	1	5	4	1	1	5	1	1	3	1	4	3	3	5	3	5	6	6	1	6	6	6	6	6	6	6	6	6	6	6	6	6	3	6	6	6	6	6	5	5	6	6	5	5	1	5	1	5
3	1	1	1	1	1	1	3	1	2	2	2	2	2	2	2	5	2	1	4	1	6	6	2	1	4	6	4	1	6	6	4	6	6	4	6	6	1	1	6	5	1	6	6	1	5	5	3	5	5
2	2	2	5	2	1	1	5	3	1	1	1	1	1	1	1	6	2	5	6	1	6	6	5	6	5	5	5	2	5	6	6	6	6	6	6	6	6	1	6	6	6	6	6	6	0	2	5	3	0
2	2	1	1	1	1	5	1	1	2	1	5	3	3	4	4	3	5	3	2	4	6	6	3	4	6	6	5	4	6	5	6	6	6	4	4	6	5	1	6	6	5	6	6	2	2	0	4	3	2
3	3	3	2	2	3	4	2	2	2	2	4	2	2	2	2	4	4	3	3	2	6	6	4	3	4	6	4	3	6	6	4	5	5	3	5	5	4	3	5	4	2	6	6	4	0	0	4	3	0
3	3	4	2	2	1	4	3	2	2	1	4	2	2	2	2	5	4	3	3	4	6	6	3	3	5	5	4	1	6	6	6	6	6	6	6	6	4	4	6	4	5	6	3	6	1	1	3	1	4
1	1	1	2	2	3	3	3	3	3	3	3	2	2	2	2	6	2	6	5	1	6	6	4	5	6	6	6	4	5	6	4	6	6	3	6	6	6	3	6	6	1	6	6	1	0	0	5	1	0
3	3	3	3	2	2	3	3	3	3	2	3	3	3	3	3	4	2	4	4	5	5	6	5	2	5	6	5	3	3	5	6	6	6	3	6	6	5	3	6	5	5	6	6	6	0	0	3	2	0
3	3	4	3	3	3	4	4	2	2	2	5	4	3	3	3	6	6	6	6	6	4	6	6	2	5	6	5	1	6	6	6	6	6	6	5	6	6	6	6	5	2	6	5	6	1	3	4	4	0
3	1	3	3	3	1	3	5	1	3	2	3	1	1	2	3	4	1	6	3	5	6	6	5	1	6	6	6	1	6	6	2	5	5	2	6	6	6	1	6	4	4	3	4	6	5	5	5	3	3
3	2	2	2	2	1	1	1	1	1	1	1	1	1	1	1	6	6	6	6	6	6	6	6	6	6	6	1	6	6	6	6	6	6	3	6	6	6	1	6	1	1	6	6	6	0	0	5	0	0
4	2	2	3	2	4	3	4	1	1	1	3	3	1	1	3	4	2	2	2	5	4	6	4	2	5	5	4	3	4	5	5	6	4	4	4	4	6	2	5	5	3	4	4	5	1	1	3	2	0
1	1	5	1	1	1	5	5	1	1	1	2	1	1	1	1	4	3	6	6	1	6	6	4	3	6	6	4	6	4	6	6	5	6	3	6	6	4	6	6	2	6	6	6	6	2	1	2	0	0
3	3	4	3	3	2	4	4	1	2	2	4	2	3	3	3	5	3	4	1	1	6	6	4	4	4	3	5	3	3	5	1	4	3	5	6	6	5	1	6	6	1	6	6	6	2	0	4	2	3
4	4	4	2	2	3	3	4	2	4	1	4	3	2	2	2	6	3	3	4	5	5	6	4	4	6	6	5	6	6	6	5	6	4	5	6	6	2	5	6	6	5	6	4	6	0	0	3	2	0
2	2	4	2	2	2	2	4	2	3	2	2	2	2	2	2	6	3	6	6	3	6	6	6	6	1	4	4	6	4	4	4	6	6	4	5	6	3	4	6	6	1	6	6	6	5	0	0	1	5
2	1	2	3	1	1	4	4	1	1	1	5	2	1	3	1	1	1	2	6	6	6	6	1	6	4	6	4	3	6	3	1	3	5	6	1	6	6	6	6	4	1	6	6	6	5	3	5	4	4
3	3	3	3	2	4	4	4	4	3	3	3	3	3	3	3	5	3	3	4	3	4	4	4	4	6	5	3	4	6	5	3	4	3	2	4	4	4	2	4	5	3	4	5	6	3	1	4	4	0
2	2	4	4	4	3	3	4	4	4	4	5	4	5	5	1	4	2	5	3	3	4	3	6	4	6	5	6	1	6	3	4	5	4	2	6	4	6	3	6	4	2	6	5	6	2	0	5	5	4
4	3	5	1	1	1	1	2	1	2	1	3	3	3	3	1	2	1	4	1	1	3	2	3	1	3	3	5	4	5	2	2	2	5	3	5	2	5	2	2	2	2	2	2	2	3	3	5	3	3
2	1	1	1	1	1	2	2	2	1	1	1	1	2	2	2	4	1	1	1	1	6	6	2	1	2	6	1	1	6	3	4	6	6	1	6	6	1	3	4	1	2	5	4	6	4	2	5	1	5
4	3	4	4	4	3	3	4	3	3	3	4	3	3	3	3	4	2	3	3	3	3	3	3	3	4	3	4	3	3	4	4	3	5	2	5	5	3	4	3	4	2	5	3	4	0	3	2	3	0
4	4	4	3	3	4	4	4	3	3	3	4	2	2	2	2	5	2	2	3	4	3	5	4	3	5	5	5	3	6	4	3	5	4	4	5	5	5	1	6	6	1	6	6	6	0	0	4	2	0
4	4	2	2	2	4	4	4	2	1	1	5	2	2	2	2	6	5	3	3	6	6	6	4	3	6	6	6	3	6	6	6	6	4	5	6	6	4	3	6	6	4	6	5	6	1	0	4	2	0
3	3	4	3	3	3	3	3	3	2	2	4	2	2	2	2	6	1	5	6	6	6	6	6	5	6	6	6	1	6	6	6	6	6	4	6	6	6	1	6	4	6	6	6	6	1	0	5	1	3
1	1	1	1	1	1	2	2	2	1	1	1	2	2	2	2	6	6	5	3	6	6	6	6	1	6	6	5	6	6	6	6	6	6	6	6	6	6	3	4	5	6	6	6	6	0	2	3	1	0
3	3	2	2	2	2	2	3	2	2	2	3	2	2	3	2	6	3	3	4	6	6	6	6	6	4	6	4	6	6	4	6	4	4	3	6	6	6	3	6	4	6	6	6	6	0	0	5	2	0
2	2	2	2	2	2	4	3	2	1	1	4	3	1	2	2	5	6	5	6	6	6	6	2	1	1	6	4	5	6	6	5	6	6	1	6	6	6	5	6	2	1	6	2	6	0	2	4	2	0
3	5	3	4	4	4	4	4	3	3	4	5	3	3	3	2	4	1	6	3	6	6	6	2	6	1	6	1	6	6	2	6	4	6	2	6	6	2	6	6	3	6	6	6	6	2	0	4	1	3
3	3	4	2	3	3	3	3	3	3	1	4	2	1	2	2	4	2	5	3	3	6	6	6	3	6	6	4	1	6	6	5	6	5	4	4	6	4	5	6	4	6	6	6	6	0	0	4	1	0
1	1	3	1	1	1	3	2	1	1	1	3	1	1	1	1	4	4	4	5	3	5	6	4	6	6	6	6	1	6	4	5	5	5	3	4	6	6	2	4	3	3	4	4	4	0	1	5	2	2
3	3	4	3	3	3	4	4	2	3	4	4	4	4	4	4	3	5	4	4	3	4	5	3	3	2	5	5	3	2	5	2	2	3	1	5	5	5	2	4	5	2	4	5	5	5	5	2	5	5
2	3	3	1	1	2	3	4	2	1	1	4	2	2	3	3	4	2	5	5	5	4	6	2	5	4	4	4	2	6	3	1	3	5	6	1	6	4	6	5	4	1	6	6	6	5	3	5	4	4
5	5	5	4	4	3	4	4	3	3	3	4	4	4	5	4	4	4	4	5	4	4	3	4	4	4	4	4	3	3	5	3	4	4	3	3	4	3	3	3	4	4	4	3	4	3	2	3	3	3
4	3	3	4	4	4	3	2	4	1	4	4	3	3	3	2	4	1	2	5	3	6	6	2	5	6	3	5	4	5	6	6	6	5	5	6	5	2	1	6	4	5	6	6	6	0	0	1	0	1
2	3	4	2	1	2	3	3	2	3	2	3	2	2	2	2	4	2	2	3	2	5	6	5	3	3	6	6	2	3	5	3	6	6	5	6	5	4	3	6	4	3	5	4	4	3	2	4	2	1
3	3	4	3	3	3	3	4	2	4	2	4	2	2	2	3	4	4	2	2	2	5	5	4	2	5	5	5	4	6	6	4	3	4	4	6	6	2	3	5	5	5	4	4	5	2	1	2	3	3
2	2	2	1	2	3	4	3	3	3	3	4	3	3	2	2	4	6	6	6	6	4	4	1	3	4	1	3	4	4	6	6	4	6	1	6	4	4	3	3	4	6	4	4	4	1	0	5	0	1
2	2	2	2	2	2	3	4	2	2	3	2	2	2	2	2	5	2	4	4	5	6	6	6	5	6	6	6	4	6	6	6	6	6	4	6	6	6	4	6	6	1	6	6	6	0	3	4	2	0
2	3	2	1	2	5	5	4	3	2	2	1	1	2	5	3	3	3	1	1	1	5	4	3	5	1	2	4	2	4	3	3	4	4	6	1	2	2	5	3	4	3	3	2	1	0	2	3	3	1
4	2	4	5	4	5	5	4	5	4	4	5	4	5	5	5	6	1	1	2	1	6	6	4	1	5	4	4	2	6	6	5	6	5	2	6	6	6	2	5	5	1	6	6	5	5	4	4	4	2
1	2	2	1	1	2	2	2	1	1	1	2	2	2	1	1	4	1	1	1	6	4	1	4	6	6	4	4	1	6	6	1	6	6	3	6	6	4	6	6	4	1	4	4	4	2	0	4	5	0
3	3	3	2	2	3	3	3	2	2	2	3	2	2	2	2	6	3	3	3	3	1	6	6	1	4	6	6	1	6	4	4	6	6	3	6	6	6	3	6	6	3	4	6	6	0	0	4	0	1
3	3	5	3	3	3	3	3	3	1	1	3	1	1	1	1	6	5	4	4	4	6	6	4	4	5	5	4	5	6	4	4	6	6	4	6	6	6	5	6	5	1	6	6	6	5	1	5	1	5
3	4	4	2	2	2	4	4	2	1	1	4	2	1	2	2	6	1	5	5	6	6	6	6	5	6	6	6	5	6	6	6	6	6	5	6	6	6	5	6	4	1	6	6	6	0	1	4	1	0
4	4	4	4	4	4	4	4	4	3	1	4	4	3	3	3	6	5	2	3	4	5	6	6	4	4	6	6	1	6	6	6	6	6	3	5	6	6	3	6	6	5	6	6	6	0	2	5	1	3
3	2	4	4	5	3	4	3	4	4	2	4	3	2	2	1	6	1	6	3	1	6	6	5	1	6	6	6	1	5	6	6	6	6	4	6	6	6	5	6	6	6	6	6	3	0	1	5	4	0
2	2	2	3	3	3	3	3	3	3	3	3	2	3	3	3	3	5	1	1	1	4	2	5	2	5	4	3	4	6	4	3	4	3	1	3	4	3	1	4	5	3	2	4	1	1	0	3	0	0
3	3	2	2	3	2	3	3	1	1	1	2	3	3	3	3	1	5	5	2	4	6	4	6	1	6	5	3	6	1	3	4	6	5	4	5	6	6	2	4	1	3	6	4	6	4	1	5	1	5
3	4	5	3	3	4	3	4	2	2	2	3	3	4	2	3	6	1	1	3	2	6	6	3	1	5	3	6	3	6	5	6	6	6	3	2	5	3	3	6	6	6	5	4	6	0	0	3	5	0
2	5	4	3	2	3	5	3	4	3	5	3	4	2	4	3	1	3	3	5	1	3	5	4	5	4	6	5	3	6	3	4	6	5	4	2	6	5	3	3	6	2	4	3	1	4	0	2	3	5
2	2	2	1	2	1	1	4	1	1	1	1	3	3	3	3	6	3	4	2	3	6	6	4	2	3	5	6	1	6	6	6	6	6	2	5	6	4	5	6	6	5	5	6	6	5	0	3	1	4
3	3	4	3	2	2	3	4	1	2	1	4	2	2	3	2	5	4	6	3	5	2	2	4	4	4	3	2	4	3	4	6	6	6	2	6	6	6	2	6	5	4	6	5	6	0	3	3	3	0
2	2	5	2	2	2	1	2	2	2	3	3	2	2	2	4	3	5	1	1	1	4	2	5	2	4	3	3	1	6	4	3	4	3	1	2	3	2	1	4	5	3	2	4	1	1	0	3	0	0
3	3	3	3	3	3	3	3	3	3	3	3	3	3	3	3	5	1	2	1	2	5	5	5	3	4	4	4	2	5	4	5	5	5	2	4	4	4	3	4	4	2	4	4	5	0	0	0	0	0
4	4	4	3	4	5	4	4	3	4	4	4	4	3	4	5	6	3	5	6	5	6	6	6	6	5	5	6	5	5	6	5	6	6	2	6	5	6	6	6	6	1	6	6	4	4	3	2	3	2
2	2	3	2	2	2	2	2	3	2	2	3	2	2	3	2	2	3	4	3	4	5	3	4	5	2	6	5	1	6	4	2	3	6	5	5	5	3	2	5	5	4	6	6	6	0	0	3	3	3
4	4	4	3	3	2	4	4	4	4	4	4	2	3	3	3	3	3	4	3	3	3	4	5	1	6	6	6	1	6	5	6	5	6	3	3	4	3	4	4	3	3	3	4	3	1	0	3	0	0
4	4	3	4	4	4	4	4	1	4	1	1	3	3	3	2	3	2	5	4	5	6	6	3	5	1	6	4	3	5	3	5	6	4	3	6	6	6	5	4	4	6	6	6	6	5	2	5	1	5
2	4	4	1	1	1	3	3	3	3	1	2	1	1	1	1	2	5	5	6	3	6	6	1	6	3	5	5	3	5	5	6	6	5	4	4	5	4	4	4	5	3	5	3	5	1	0	3	4	4
2	4	4	1	1	1	3	3	2	3	1	2	1	1	1	1	3	4	5	6	3	6	6	1	6	4	5	5	3	5	5	4	5	5	4	4	5	4	4	4	5	3	5	4	5	1	0	3	4	4
2	1	1	2	2	2	2	1	1	1	1	2	1	1	1	1	4	4	3	2	3	5	6	3	2	3	5	2	4	4	4	4	5	4	4	6	6	6	3	6	1	1	6	6	6	0	2	4	4	0
3	3	1	1	1	1	2	2	3	3	5	2	2	2	2	2	6	2	6	1	1	6	6	6	6	6	6	5	6	6	6	6	6	6	2	6	6	4	1	6	6	1	6	6	1	0	5	5	5	2
2	2	2	2	3	3	1	2	1	2	2	3	2	3	2	3	6	1	6	6	6	6	6	6	6	4	6	6	1	6	4	4	6	4	1	6	6	4	1	6	6	6	4	6	6	3	4	2	1	1
2	3	5	1	3	2	5	1	2	1	1	5	1	1	2	2	6	1	6	6	6	6	6	1	6	6	6	4	3	6	3	5	4	4	1	5	6	4	1	6	6	6	6	6	6	3	5	2	1	2
1	2	3	1	1	2	1	4	1	3	1	2	3	4	2	3	6	5	2	6	3	6	6	2	1	6	6	6	3	4	4	4	6	6	6	6	4	4	6	5	4	2	4	5	5	0	1	5	4	5
4	4	3	4	4	5	4	4	3	4	4	4	4	4	4	4	6	4	5	6	5	6	5	6	6	6	5	6	5	6	6	6	6	6	1	1	6	5	1	2	6	1	6	6	4	4	2	3	3	3
2	2	2	1	2	2	2	2	2	2	2	4	2	1	1	1	5	2	2	3	2	5	5	4	2	5	5	4	3	4	5	5	5	4	2	5	5	5	2	5	5	2	5	5	5	1	1	5	5	1
4	4	3	3	3	3	4	4	3	4	3	4	3	3	3	3	6	5	3	5	1	6	5	6	3	5	5	5	2	5	6	6	6	6	1	6	6	6	3	6	6	6	6	6	6	3	0	4	5	5
3	3	4	1	1	2	3	3	2	2	2	2	2	2	2	2	4	1	5	3	6	4	5	2	5	5	6	5	6	6	6	5	6	6	2	6	6	5	4	6	4	6	6	5	6	2	0	3	4	4
3	3	5	4	3	4	4	4	3	5	3	5	5	5	5	5	5	3	4	5	4	6	6	3	1	6	6	2	2	3	6	6	6	6	2	3	6	4	5	6	4	1	6	4	6	0	0	5	2	0
4	4	4	4	3	1	1	1	1	1	1	4	1	1	1	5	1	6	3	6	6	1	6	3	6	4	6	1	6	1	1	4	4	6	6	1	6	2	3	4	1	6	6	6	6	5	5	0	5	5
3	2	4	2	2	2	4	4	4	3	3	4	3	3	3	3	1	2	3	3	3	6	3	3	4	6	6	4	3	6	1	1	6	5	6	6	6	1	3	6	5	6	4	4	6	2	2	4	0	0
4	4	4	4	4	4	5	5	3	2	2	5	1	1	2	2	5	1	2	6	1	6	6	6	1	6	6	6	2	6	6	6	5	6	2	5	5	4	3	6	6	3	5	6	1	5	0	3	0	5
4	4	4	4	4	4	4	4	4	4	1	4	4	4	4	4	6	3	4	3	1	6	5	5	1	6	6	6	3	5	5	5	5	6	3	6	6	5	2	5	5	2	5	5	6	4	3	4	4	4
1	1	1	1	1	1	1	2	1	1	1	1	1	1	1	1	6	3	6	6	6	6	6	6	1	6	6	4	6	6	6	6	6	6	1	6	6	4	3	6	1	6	6	6	6	5	0	3	2	4
3	3	3	3	3	3	3	3	3	3	3	3	3	3	3	3	4	5	5	5	5	6	6	5	5	6	6	4	1	4	4	6	6	6	6	6	5	5	5	6	6	1	6	6	6	2	0	0	0	0
3	3	3	1	2	2	2	2	2	2	1	3	2	2	2	5	1	1	6	6	6	6	6	1	6	1	6	6	6	6	1	6	6	6	6	6	6	6	1	6	1	6	6	6	6	5	5	5	5	5
4	4	4	3	4	4	4	4	3	3	3	4	4	4	4	4	6	4	6	5	5	5	5	4	5	2	6	5	5	6	6	6	6	6	5	6	6	5	2	6	6	5	6	6	4	2	3	4	4	4
4	4	2	4	3	4	3	4	3	3	3	4	3	3	3	3	4	2	2	3	2	4	4	4	4	5	3	6	2	5	4	3	3	4	4	5	5	5	2	4	4	2	5	5	5	5	1	4	1	5
4	4	4	4	4	4	4	4	3	4	3	4	4	4	4	4	6	4	6	5	5	6	6	4	5	4	6	6	4	6	6	6	6	6	5	6	6	6	5	6	6	1	6	6	6	0	0	5	4	0
2	2	2	2	2	2	3	4	2	2	1	2	2	2	2	2	3	4	4	4	3	5	4	4	4	3	5	5	4	3	3	3	4	4	3	3	4	4	4	2	5	2	3	4	5	4	0	2	1	4
2	3	3	2	2	3	3	4	1	1	1	3	2	2	2	2	3	3	3	3	3	4	3	4	4	4	4	4	4	4	4	4	4	4	2	3	4	4	3	4	4	4	4	4	4	3	1	2	0	3
2	3	3	2	2	3	2	4	2	3	2	3	2	2	2	2	4	4	4	3	4	4	5	5	3	4	4	4	4	4	4	5	5	5	4	4	5	5	4	5	5	4	5	4	5	1	0	2	0	1
3	4	4	3	3	4	4	4	2	2	1	4	4	3	4	4	5	4	5	5	5	5	5	5	5	4	5	5	5	4	4	4	5	5	3	4	5	5	5	4	5	4	5	5	5	0	0	2	1	0
5	5	3	4	4	3	3	3	2	2	2	4	4	4	4	4	5	3	3	3	4	6	6	4	3	6	6	5	2	6	6	6	6	6	4	6	6	6	4	6	5	4	6	6	6	0	1	1	2	0
4	4	4	5	5	5	5	4	3	3	3	4	4	5	5	5	6	1	1	1	1	6	6	6	1	6	6	6	1	6	6	6	6	6	1	6	6	6	3	6	6	1	6	6	6	4	0	4	4	4
2	2	3	2	2	2	4	4	1	1	1	3	2	2	2	3	3	3	4	4	5	4	4	3	4	4	4	4	4	4	4	4	4	4	4	4	5	4	4	4	5	2	5	5	5	3	0	4	1	4
4	4	4	3	3	3	4	4	2	2	1	4	3	3	3	3	5	5	5	5	5	5	5	4	5	4	4	5	5	5	4	4	5	4	5	4	4	5	5	4	5	4	3	5	5	0	0	3	1	0
3	3	4	2	2	3	3	4	2	2	2	3	2	2	2	3	4	5	4	4	5	5	5	5	4	4	4	5	5	4	4	5	5	5	4	4	5	5	3	4	5	2	5	5	6	2	3	1	1	2
3	4	4	3	4	4	4	4	3	3	1	4	3	3	3	3	5	3	4	4	3	5	5	5	2	5	3	5	2	5	3	4	4	4	3	4	5	6	3	3	4	3	4	4	4	3	1	1	1	5
2	3	3	1	2	4	3	4	1	1	1	3	2	2	2	3	2	1	5	5	5	4	4	2	5	1	4	4	5	4	4	4	5	4	4	3	4	5	4	4	4	2	4	4	4	4	0	4	2	4
3	3	4	2	2	3	4	4	2	1	1	3	2	2	2	3	3	3	4	4	4	4	4	4	4	4	4	4	4	3	4	4	5	5	3	4	4	4	3	4	4	3	4	5	5	3	0	3	0	3
4	4	4	4	4	4	4	4	4	4	4	5	3	3	3	5	5	5	3	3	4	6	6	4	3	6	5	4	3	5	6	4	5	4	4	5	5	6	3	6	6	5	6	5	5	0	1	3	0	3
3	3	3	2	2	4	3	4	2	1	1	3	2	2	2	3	3	2	4	6	5	4	5	3	6	2	3	4	5	4	4	5	5	5	5	3	4	5	5	4	5	2	4	4	5	2	1	4	1	3
2	3	4	2	2	3	1	3	1	1	1	2	2	2	2	2	5	6	5	5	5	5	6	6	5	6	6	5	5	4	5	5	6	6	5	4	5	6	5	6	5	4	5	5	6	2	3	2	0	2
3	4	4	3	3	3	3	3	2	2	1	4	3	3	3	3	6	5	5	6	6	5	6	4	6	1	6	5	5	4	6	6	6	6	3	6	6	6	5	6	6	6	6	6	6	5	1	5	3	5
4	4	4	4	4	4	4	4	3	2	5	3	3	3	3	3	4	6	6	3	6	6	6	6	6	6	6	6	6	4	4	6	6	6	4	6	6	6	6	1	6	6	6	6	6	0	0	5	3	0
4	4	4	4	4	4	4	4	2	3	4	4	3	3	3	3	5	1	5	3	5	6	6	3	5	5	4	5	5	6	5	5	6	6	4	6	6	5	1	6	5	1	6	6	6	0	1	0	1	0
4	3	3	4	4	3	4	4	3	2	2	3	3	3	3	4	5	5	6	5	3	5	5	4	5	5	5	5	5	4	4	5	5	5	4	4	5	4	4	5	4	3	4	4	6	0	0	0	0	0
2	1	1	2	1	2	3	3	2	3	3	3	2	2	3	3	6	1	5	3	4	3	6	4	5	6	6	4	2	6	6	6	6	6	1	6	6	6	3	4	3	4	6	5	6	2	3	5	3	2
3	3	2	2	2	2	3	4	2	2	1	3	3	3	3	3	3	2	2	4	4	5	4	4	4	2	4	4	4	3	3	4	4	4	4	4	4	4	4	4	4	3	4	4	4	4	0	3	1	4
3	3	2	2	3	2	2	1	2	2	1	3	2	1	2	2	3	4	3	3	3	4	4	3	3	4	4	3	4	3	3	4	4	4	3	4	4	4	4	4	3	2	6	6	6	3	2	2	1	2
3	3	3	4	1	1	3	3	3	3	3	4	3	3	3	3	6	1	6	1	6	6	6	6	6	4	6	4	3	6	6	6	6	6	3	6	6	4	6	6	4	1	6	4	4	4	3	4	3	0
1	2	1	1	1	1	1	1	1	1	2	4	4	5	4	3	4	3	1	1	1	6	6	6	1	6	6	6	1	6	6	6	6	6	1	4	4	6	3	4	4	1	6	6	6	3	3	5	4	4
3	3	3	2	2	3	4	4	4	3	3	3	3	4	4	4	4	3	2	2	3	5	5	5	3	4	6	6	2	5	4	5	6	5	2	5	6	6	1	5	4	2	6	6	6	2	3	3	3	3
4	4	4	4	3	3	4	4	4	4	3	4	4	4	4	4	6	6	6	6	6	6	6	6	6	6	6	6	6	6	6	6	6	6	6	6	6	5	1	6	6	1	6	6	6	0	1	4	0	2
2	3	3	2	1	1	1	2	2	2	2	3	3	3	3	3	4	5	4	3	3	4	4	4	5	2	2	4	3	4	4	4	4	6	1	4	4	2	3	6	6	1	6	4	6	2	3	5	5	5
3	3	3	3	3	3	3	3	3	3	3	3	3	3	3	3	5	3	4	3	4	6	6	4	3	5	6	5	3	4	3	3	5	6	4	6	6	6	2	6	5	4	6	6	6	5	1	5	0	5
4	4	5	4	4	4	4	4	3	3	3	4	4	4	4	4	5	2	3	3	5	5	6	4	4	6	6	4	2	6	6	6	6	6	3	6	6	6	4	6	6	1	6	6	2	3	2	5	4	2
1	2	3	2	2	3	3	3	2	1	1	2	2	3	3	3	1	2	3	5	3	4	3	2	5	1	3	4	5	4	4	3	5	4	3	4	4	5	4	4	4	2	4	4	5	5	1	5	2	3
1	1	1	3	3	3	2	3	2	1	2	1	3	3	4	1	4	4	3	1	1	6	5	4	3	3	2	2	6	3	2	2	4	3	5	1	2	3	5	1	3	1	3	4	1	3	0	3	3	5
1	1	1	1	2	4	4	1	1	3	3	1	2	1	1	5	1	5	5	1	2	6	3	4	2	4	2	3	3	1	4	3	2	1	2	3	2	3	2	4	3	3	3	1	2	3	1	2	1	5
4	4	4	4	4	4	4	4	4	4	4	4	4	4	4	4	4	3	3	2	2	5	4	5	3	4	4	4	3	4	5	4	5	4	2	5	5	5	3	5	5	2	5	5	5	5	4	5	4	5
3	3	3	3	3	3	3	3	3	2	2	2	2	3	3	3	3	4	3	4	3	3	4	4	3	4	4	3	2	3	4	3	4	5	4	4	5	3	3	5	5	3	4	4	4	5	3	3	5	5
2	3	5	1	3	5	4	2	3	4	1	3	5	1	3	4	4	3	3	3	3	4	4	4	3	4	4	4	3	4	4	4	4	4	3	4	4	4	3	4	4	3	4	4	4	0	1	2	0	5
4	3	3	2	2	2	2	3	1	1	1	3	2	2	3	3	4	2	4	3	3	4	5	5	2	3	5	4	4	4	4	5	6	6	3	5	5	4	3	5	4	4	5	6	5	2	0	5	3	5
2	1	1	1	1	1	1	1	1	1	1	1	1	1	1	1	6	6	6	3	6	6	6	4	6	6	6	6	1	6	6	6	6	6	1	6	6	6	1	6	6	1	6	6	6	3	0	5	5	2
3	3	4	3	3	3	3	4	2	2	1	2	1	1	1	1	6	5	6	6	6	6	6	6	6	6	6	6	3	6	6	6	6	6	6	6	6	6	1	6	6	6	6	6	6	0	0	4	1	0
4	4	5	5	5	4	5	5	5	5	5	5	3	3	3	3	6	3	2	1	4	3	6	4	3	5	4	4	1	6	1	1	4	6	4	5	6	4	6	1	1	3	5	6	4	4	2	0	0	1
3	2	3	3	3	3	3	2	2	3	3	3	2	2	2	2	6	1	1	6	1	6	6	5	2	5	5	5	3	4	4	4	4	4	2	4	6	6	1	5	4	2	5	5	5	2	0	1	0	1
4	4	3	3	3	3	4	3	3	3	4	3	3	3	3	3	3	4	4	3	3	4	1	4	3	4	1	2	5	2	4	4	4	4	3	4	3	3	4	3	3	4	3	3	3	2	1	2	2	2
3	3	3	3	3	2	2	2	2	2	2	2	3	3	3	3	3	3	3	3	3	3	4	3	4	3	3	3	3	4	4	4	3	3	4	3	3	3	4	3	3	3	4	4	4	1	2	1	2	0
4	4	4	3	2	2	4	4	4	4	1	4	3	2	3	1	6	6	6	6	1	6	6	1	1	6	6	1	1	6	6	6	6	6	1	6	6	6	1	6	6	1	6	6	6	3	0	4	1	4
3	3	4	4	4	3	3	3	3	3	4	4	5	4	4	4	4	3	4	3	3	4	4	4	5	4	4	4	3	3	3	4	4	4	1	4	4	4	3	4	4	3	4	4	4	3	1	1	1	0
5	5	5	3	3	3	2	2	3	4	2	4	3	3	3	3	6	1	2	6	3	6	6	6	5	6	6	4	3	6	6	6	6	6	1	6	6	4	1	6	1	4	3	3	6	0	0	5	1	0
4	4	5	5	5	4	5	5	5	5	5	5	3	3	3	3	4	2	1	4	4	3	6	4	3	5	6	1	6	4	6	3	5	6	1	4	1	1	6	4	4	6	5	1	6	0	2	0	0	2
3	4	3	3	3	3	3	3	3	3	3	3	3	3	3	3	3	2	1	2	1	6	6	3	4	3	3	3	4	3	6	5	4	4	3	4	5	4	3	3	3	4	3	3	3	0	1	0	0	0
3	3	4	4	4	3	3	3	3	3	4	4	5	4	4	4	4	3	4	4	3	4	4	4	3	2	4	6	3	4	3	3	4	4	3	6	4	4	3	4	4	1	4	4	4	3	1	1	1	0
3	3	3	3	4	4	4	3	3	3	4	3	4	3	4	3	4	3	1	3	3	4	4	5	2	4	4	4	2	5	4	5	5	4	3	4	4	6	3	3	3	4	4	4	4	3	1	1	0	0
2	3	3	3	3	3	3	3	3	4	4	4	4	4	3	3	6	1	3	3	3	4	4	4	2	5	5	5	2	4	4	4	4	4	3	4	4	4	3	4	4	3	4	4	4	3	0	0	0	0
1	1	5	1	1	1	1	5	5	1	5	1	1	1	1	1	6	6	6	6	6	6	6	6	1	6	6	6	1	6	6	6	6	6	2	6	6	6	1	6	1	6	6	6	6	0	5	5	1	0
3	3	4	4	4	3	3	3	3	3	4	4	5	4	4	4	4	3	4	4	3	4	4	4	3	2	6	4	3	4	3	3	4	4	3	6	4	4	3	4	4	1	4	4	4	3	1	1	1	0
2	1	1	1	1	1	1	1	1	1	1	1	1	1	1	1	5	4	4	3	3	5	5	4	6	4	5	4	2	5	5	5	5	3	4	5	5	4	4	5	2	3	4	3	2	3	0	5	5	2
1	1	1	1	1	1	2	2	1	1	1	2	2	2	2	2	6	3	3	3	1	6	4	4	1	6	4	3	3	3	6	6	6	6	3	6	6	5	3	6	4	3	6	6	4	0	0	5	3	0
1	1	5	1	1	1	1	5	5	1	5	1	1	1	1	1	6	6	6	6	6	6	6	6	1	6	6	6	1	6	6	6	6	6	2	6	6	6	1	6	1	6	6	6	6	0	5	5	1	0
1	3	3	3	3	3	3	3	3	3	3	3	3	3	3	3	6	1	3	3	3	4	4	4	3	4	4	4	3	4	4	4	4	4	3	4	4	4	3	4	4	3	4	4	4	0	0	0	0	0
3	3	4	4	4	3	3	3	3	4	4	4	3	3	4	4	6	1	1	1	1	6	6	6	1	6	6	5	2	5	5	4	4	4	1	6	6	6	2	4	4	3	4	4	4	0	0	0	0	1
3	4	3	3	3	3	3	3	3	3	3	3	3	3	3	3	6	4	2	2	1	6	3	3	4	3	3	3	4	3	6	5	4	4	3	5	4	4	3	3	3	4	3	3	3	0	1	0	0	0
3	3	3	3	3	3	3	3	3	3	3	4	3	3	3	3	4	3	3	3	2	6	6	6	1	6	4	4	3	4	4	4	4	4	3	4	4	4	3	4	4	2	5	5	5	2	1	1	0	0
3	3	4	4	4	3	3	3	3	3	4	4	5	4	4	4	4	3	4	3	3	4	4	4	5	4	4	4	3	3	3	4	4	4	1	4	4	4	3	4	4	3	4	4	4	3	2	2	2	0
4	4	4	4	4	4	4	4	4	4	4	4	4	4	4	4	6	6	6	1	6	6	6	6	6	1	6	6	3	6	6	6	6	2	6	6	6	6	2	6	6	6	6	6	6	0	0	5	3	2
3	3	3	3	4	4	4	3	3	3	3	3	3	3	3	4	3	5	5	5	4	3	3	4	3	4	3	3	4	3	4	3	3	3	3	3	4	4	4	3	3	5	6	3	4	0	2	1	0	2
1	2	3	2	2	2	2	3	1	1	1	3	2	2	3	3	4	3	6	6	6	1	5	6	3	4	6	6	3	4	6	5	6	4	3	4	6	4	2	6	6	6	6	6	6	0	0	5	0	0
3	3	3	3	3	3	4	4	4	3	3	3	4	3	3	3	3	6	6	6	5	6	6	4	1	4	1	6	6	6	6	6	6	6	5	6	6	6	6	6	4	6	6	6	6	0	2	3	2	0
3	3	3	3	3	3	2	3	1	1	1	1	3	1	1	1	4	3	4	3	5	6	6	5	3	5	6	4	2	6	5	4	5	4	3	6	6	5	4	5	4	2	6	5	4	0	4	2	1	0
3	3	2	2	3	4	3	3	2	2	1	4	3	3	3	2	6	3	4	3	5	6	6	5	3	6	6	4	5	4	6	6	5	2	1	6	5	5	3	6	5	5	6	6	6	2	3	4	1	2
4	4	5	5	5	4	5	5	5	5	5	5	3	3	3	3	6	6	6	6	6	6	6	6	6	6	6	6	6	6	6	6	6	6	1	1	6	6	1	6	6	1	1	6	6	5	5	3	3	2
3	4	5	3	2	2	3	3	1	2	4	3	2	3	2	1	5	4	4	3	4	6	6	4	4	6	6	3	6	6	5	6	6	5	3	4	6	6	2	6	5	4	5	6	4	5	4	2	3	4
3	3	3	3	3	3	4	4	4	3	3	3	4	3	3	3	3	6	6	6	5	6	6	4	1	4	1	6	6	6	6	6	6	6	5	6	6	6	6	6	4	6	6	6	6	0	2	3	2	0
1	1	1	1	1	1	1	1	1	1	1	1	1	1	1	1	5	1	6	5	6	6	6	1	6	6	6	5	6	1	6	6	6	6	3	4	6	6	1	6	6	1	6	6	6	5	1	5	5	5
4	4	4	3	3	4	3	4	3	3	1	4	4	4	3	3	6	2	5	5	5	6	6	5	5	5	5	2	5	2	5	5	5	5	2	5	5	5	5	6	6	6	5	6	6	4	0	3	0	4
3	3	2	2	3	4	3	3	2	2	1	4	3	3	3	2	6	3	4	3	5	6	6	5	3	6	6	4	5	4	6	6	5	2	1	6	5	4	1	5	2	1	6	6	6	2	3	4	1	2
3	3	3	3	3	3	2	3	1	1	2	3	3	3	3	3	6	5	5	6	6	6	6	6	6	4	6	6	4	6	6	6	6	6	2	6	6	6	6	6	6	1	6	6	6	3	3	2	4	2
2	2	2	2	2	3	5	5	2	2	2	2	2	2	2	2	5	2	2	3	1	6	6	6	2	6	6	6	6	5	1	5	5	5	2	5	5	6	3	6	6	1	6	6	6	2	1	1	1	1
2	1	1	1	2	1	3	3	2	2	1	4	2	2	2	3	6	3	5	6	6	6	6	3	5	4	5	1	6	6	5	6	6	6	6	6	6	6	6	6	4	5	6	4	6	0	0	3	1	0
4	1	3	1	2	1	3	2	5	5	3	5	4	3	4	3	6	6	6	6	6	6	6	6	6	6	6	6	1	6	1	1	6	6	6	6	6	6	1	6	6	6	6	6	6	0	0	4	2	0
2	2	2	2	3	4	4	2	2	1	3	3	3	2	2	2	6	4	4	3	3	5	5	4	4	6	6	2	4	5	6	6	6	5	2	6	5	2	1	6	2	1	5	6	6	0	1	5	2	3
4	3	4	1	1	2	3	4	1	1	2	4	2	1	1	1	6	3	6	6	6	5	6	5	6	4	3	3	6	3	4	6	6	6	3	5	6	6	1	6	6	5	4	6	6	5	0	4	4	4
3	3	3	2	2	2	2	2	3	3	3	3	3	2	2	2	4	3	3	3	3	6	6	4	3	4	6	4	3	6	6	4	6	6	3	6	6	6	3	6	4	1	6	6	6	4	3	5	3	5
3	1	3	3	3	2	2	2	2	2	2	2	2	2	2	2	4	3	2	2	3	4	4	3	4	3	3	3	3	4	3	3	4	4	3	3	3	3	4	3	3	4	3	3	3	2	0	1	0	1
3	3	3	2	2	2	2	2	2	3	3	4	4	3	3	4	6	2	4	4	3	6	6	5	5	3	6	6	1	6	6	6	6	6	1	6	4	6	1	6	4	1	6	6	3	3	3	4	3	4
4	4	4	3	3	4	4	4	3	3	4	4	4	4	4	3	6	6	6	3	1	6	6	6	1	5	6	6	1	4	4	5	6	6	4	6	6	5	1	6	2	3	6	5	6	5	0	4	3	5
3	3	3	2	2	2	2	2	3	3	3	3	3	2	2	2	4	3	3	3	3	6	6	4	3	4	6	4	3	6	6	4	6	6	3	6	6	6	3	6	4	1	6	6	6	4	3	5	3	5
1	1	1	1	1	1	1	3	2	4	3	3	1	2	2	2	1	5	4	3	3	4	5	5	3	6	6	3	3	6	6	6	6	6	3	6	6	5	1	6	3	5	6	6	6	2	3	4	5	3
3	3	3	3	3	3	4	4	4	3	3	3	4	3	3	3	2	4	3	4	3	3	4	3	2	6	4	5	3	5	4	6	4	6	2	4	4	3	2	5	4	2	6	4	6	1	2	4	3	5
2	2	2	1	2	2	3	3	2	2	2	1	2	2	1	3	2	4	6	6	4	5	4	3	5	2	4	4	3	3	3	3	5	6	1	3	5	4	1	2	4	4	5	3	5	0	1	2	4	2
3	1	1	2	3	2	2	2	2	2	2	2	2	2	2	2	4	3	2	2	3	4	4	3	4	3	3	3	3	4	3	3	4	4	3	3	3	3	4	3	3	4	3	3	3	2	0	1	0	1
4	3	4	3	2	3	4	3	3	4	3	4	3	4	3	4	4	1	3	1	6	6	6	6	3	6	6	4	6	4	6	6	6	6	1	6	6	4	3	6	6	6	6	6	6	2	2	5	1	0
3	3	3	3	3	3	3	3	3	3	3	3	3	3	3	3	5	2	2	2	2	5	5	5	2	5	5	5	2	5	5	5	5	5	2	5	5	5	2	5	5	2	5	5	5	2	3	3	3	3
5	3	5	2	2	1	3	3	1	1	1	4	1	1	1	1	2	1	1	6	6	6	6	2	4	3	6	2	6	6	4	6	6	6	4	6	6	4	5	6	6	6	6	6	6	0	1	2	2	0
4	4	2	4	4	2	4	4	2	3	4	3	5	5	5	5	6	4	2	4	6	6	3	3	3	6	6	3	3	6	6	6	6	6	1	6	4	5	1	6	3	4	6	6	6	5	3	3	5	5
3	4	4	3	2	3	1	1	1	1	1	1	1	1	1	1	6	3	1	6	2	6	6	5	1	6	6	4	1	6	4	6	6	6	1	6	6	6	2	6	5	1	6	6	6	0	2	4	3	0
3	3	3	2	3	3	3	3	1	4	3	3	3	3	3	3	6	4	3	4	3	6	5	4	3	6	6	6	1	6	6	6	6	4	3	6	6	5	2	6	6	1	6	6	6	3	0	1	0	2
1	1	1	2	2	3	3	3	4	3	1	1	1	1	1	1	4	6	3	3	1	6	6	2	1	4	6	4	1	6	4	4	1	6	3	6	6	4	3	6	4	6	6	6	6	0	0	5	2	0
4	4	4	2	2	2	2	2	3	2	2	1	4	2	2	1	4	1	3	1	6	6	6	4	6	6	6	4	6	4	6	6	6	6	5	6	6	4	3	6	6	6	6	6	6	0	2	5	1	0
3	3	3	2	2	2	3	2	2	2	2	3	2	2	2	2	4	3	3	3	2	4	5	4	2	5	4	5	3	4	4	5	4	5	3	6	5	4	3	5	5	2	5	5	5	3	0	4	0	3
4	4	4	4	4	4	4	4	1	1	1	3	3	3	3	3	5	3	3	3	2	5	5	4	5	6	6	2	5	5	5	5	5	5	5	6	6	5	5	3	6	5	6	6	6	4	3	3	0	4
5	5	5	5	5	5	5	5	1	1	2	4	2	1	2	2	6	6	6	6	6	6	6	1	1	6	1	6	1	1	6	6	1	6	1	6	6	1	1	6	1	1	6	1	6	3	3	2	0	5
4	4	2	4	4	4	4	4	2	3	4	3	5	5	5	5	4	5	5	4	6	1	4	3	5	3	4	4	3	4	4	4	4	4	3	4	4	4	3	4	4	3	4	4	4	1	3	3	5	5
4	4	2	4	4	2	4	4	2	3	4	3	5	5	5	5	3	4	4	3	2	4	5	4	4	3	4	2	1	6	2	3	5	6	6	6	6	6	1	6	5	1	6	6	6	0	0	4	0	0
4	4	4	4	4	4	4	4	3	4	4	4	4	3	4	3	5	2	1	2	2	4	5	4	1	4	5	6	2	4	5	4	5	4	2	4	6	5	3	6	4	2	5	5	4	3	0	4	2	2
1	1	1	2	2	3	3	3	4	3	1	1	1	1	1	1	6	6	1	5	4	6	6	6	1	6	6	6	1	6	6	6	6	6	1	6	6	1	6	6	6	6	6	6	6	4	5	5	5	5
3	3	3	3	2	2	4	4	4	2	2	4	2	1	2	2	3	1	1	4	2	5	6	6	4	6	6	6	4	6	6	6	6	6	4	4	6	6	4	6	4	3	6	6	6	0	1	1	0	0
3	4	5	4	4	4	4	5	4	5	4	5	4	5	5	5	4	2	2	2	2	6	6	5	1	6	5	6	2	6	5	6	6	6	1	4	6	6	4	6	6	1	6	5	6	2	3	3	3	2
3	2	3	3	3	2	2	2	1	4	3	1	2	2	3	3	6	2	3	3	3	6	6	3	4	5	6	3	5	6	6	5	6	6	5	6	6	5	1	6	6	6	5	5	4	3	2	3	0	4
4	3	3	4	3	2	2	2	1	1	1	4	2	2	2	2	5	2	6	6	4	6	6	3	6	6	6	3	6	6	6	6	6	6	5	4	6	6	6	6	3	6	6	6	6	0	1	4	0	0
2	1	1	2	2	1	2	2	2	1	1	2	1	1	1	2	4	6	3	6	3	6	6	4	3	6	6	4	6	6	6	6	6	4	6	6	6	4	3	4	6	3	4	4	4	1	1	2	0	2
3	1	1	1	1	2	2	4	1	1	1	3	1	1	1	1	4	4	3	2	3	6	6	4	4	6	6	5	3	6	6	4	5	4	4	6	6	5	4	6	5	5	6	6	6	3	0	5	1	3
3	3	3	1	3	3	1	1	1	3	3	1	3	2	3	1	6	3	3	3	3	6	6	6	4	6	6	2	1	6	6	4	6	6	4	6	6	2	3	6	1	6	6	6	6	5	1	5	2	5
3	3	3	1	4	1	4	4	2	3	3	4	3	3	3	3	6	6	6	6	6	6	6	6	6	6	6	6	6	6	6	6	6	6	6	6	6	6	6	6	6	6	6	6	1	0	0	2	0	0
2	1	1	2	1	2	2	4	1	2	1	3	1	1	2	1	5	3	5	4	2	4	5	5	3	5	5	4	2	4	5	5	4	5	4	5	4	3	3	5	4	4	6	4	4	5	2	3	1	3
2	2	2	2	2	2	2	3	2	2	2	4	2	2	2	2	6	3	3	5	2	4	4	4	2	4	2	6	6	6	6	5	6	6	4	6	6	5	3	6	5	6	6	6	6	0	0	2	0	0
2	2	2	2	2	2	3	4	1	2	1	3	1	2	1	1	4	3	4	6	4	5	5	4	5	2	5	4	3	5	4	5	5	5	5	5	4	4	4	5	5	6	5	5	5	0	0	1	0	0
2	2	1	1	1	1	2	2	2	1	1	2	1	1	1	3	4	3	3	6	6	6	6	4	6	6	6	1	6	6	4	6	6	6	6	6	6	6	1	6	4	6	6	6	6	3	2	5	1	3
1	2	4	1	1	1	2	3	1	1	1	2	1	1	1	1	5	2	5	5	3	4	4	2	3	4	3	3	2	5	4	4	5	4	4	4	5	2	3	4	4	5	5	5	5	4	0	4	2	4
5	5	5	3	3	3	5	5	3	5	2	5	5	3	2	2	6	6	2	3	6	6	6	4	2	6	6	6	3	6	6	6	5	2	6	6	6	4	1	6	6	6	6	6	6	0	0	0	2	0
4	4	4	4	4	4	4	4	4	4	4	4	4	4	3	3	6	2	5	5	5	6	6	6	3	4	6	4	6	6	6	6	6	6	6	6	6	4	6	6	4	6	6	6	6	0	0	5	2	0
5	5	5	5	5	5	5	5	5	5	5	5	5	5	5	5	4	4	4	4	4	5	5	4	4	6	6	4	2	6	4	6	6	6	6	6	6	6	1	6	6	1	6	6	6	0	0	0	0	0
4	4	4	3	3	2	1	1	1	1	1	2	3	3	3	3	6	2	3	3	2	6	5	5	4	3	5	6	1	5	5	5	5	6	1	6	6	6	2	5	6	5	2	6	6	0	1	2	3	0
1	2	2	2	2	2	2	2	1	2	1	1	2	2	1	2	1	1	1	1	1	6	6	1	6	1	4	4	3	6	6	6	6	6	6	1	6	4	1	4	1	6	6	6	6	1	5	3	2	2
4	4	4	3	3	3	3	4	4	4	3	4	4	3	3	3	5	5	6	6	3	6	6	3	6	5	5	5	2	6	6	6	5	6	6	5	6	6	2	6	5	6	6	6	6	0	0	3	1	0
3	3	3	2	3	2	5	3	2	2	2	4	4	4	4	4	6	6	6	6	6	6	6	6	1	6	4	1	1	6	6	6	6	6	6	6	6	6	6	6	6	6	6	6	6	0	0	0	0	0
3	4	4	2	5	3	5	5	4	3	3	4	5	3	5	3	5	1	4	4	1	6	6	4	6	6	6	6	1	6	6	6	6	6	4	6	6	6	1	6	1	1	6	6	1	2	0	1	0	3
3	3	3	1	3	3	3	3	3	3	3	4	3	2	2	4	6	1	1	1	1	6	6	6	6	6	6	2	1	6	6	6	6	1	6	6	6	6	6	6	6	5	6	6	6	0	0	0	0	0
3	3	3	3	3	3	4	3	3	4	3	3	4	3	3	3	4	4	4	3	4	6	4	3	3	1	6	6	3	6	4	6	6	6	6	4	1	1	3	4	6	3	4	6	6	5	0	4	0	5
5	4	3	3	4	2	3	4	4	3	4	4	4	5	3	4	4	1	3	3	3	6	4	6	6	6	4	4	3	6	6	6	6	6	3	6	6	6	3	4	6	6	6	6	6	1	1	3	2	1
2	2	2	2	2	2	2	5	2	3	2	4	3	3	4	4	5	2	2	3	5	5	5	6	3	6	6	6	6	4	5	6	6	6	5	6	6	6	1	6	6	6	6	6	6	5	5	3	3	5
1	2	3	3	1	1	2	2	2	3	2	2	2	3	1	3	4	1	1	6	1	1	4	1	6	1	4	6	1	6	6	1	6	6	6	4	6	6	6	6	4	1	4	6	6	4	3	5	3	0
1	2	2	2	2	2	2	2	2	2	2	2	2	2	2	2	4	4	4	4	3	4	6	6	3	4	6	2	2	6	6	5	6	6	3	6	6	3	3	5	4	5	6	5	6	1	0	2	2	1
4	3	5	4	5	1	3	5	3	4	4	4	4	4	4	3	6	6	3	5	6	6	6	6	6	6	6	6	3	6	6	6	6	6	5	6	6	6	3	6	6	6	5	6	6	0	0	2	1	0
3	3	3	3	3	3	4	3	3	3	3	3	5	4	4	4	3	2	3	4	1	6	4	1	4	4	3	4	2	6	1	4	4	5	3	2	6	6	1	4	4	1	4	5	6	0	0	5	1	2
3	2	3	3	2	3	3	3	2	2	4	4	3	3	3	4	4	3	5	5	1	6	6	4	5	4	5	5	4	3	4	4	6	6	6	6	6	6	2	6	5	5	4	6	4	1	1	1	1	1
3	3	3	3	3	4	4	4	3	3	3	3	2	2	2	2	6	3	3	6	6	6	6	6	6	4	4	6	6	6	4	6	6	6	3	6	6	6	3	6	6	6	6	6	6	0	1	1	0	0
4	3	3	2	2	2	3	3	2	2	2	2	3	3	3	3	2	2	2	6	3	5	5	3	6	3	5	6	6	5	4	4	6	6	2	4	5	5	5	4	4	5	6	6	5	0	1	4	0	1
3	1	1	1	3	1	3	4	3	3	1	3	1	1	1	2	4	6	3	6	6	6	6	6	6	6	6	6	3	6	6	6	6	6	6	6	6	6	3	6	4	1	6	6	6	3	0	1	1	0
2	2	3	3	1	2	2	2	1	1	1	3	3	2	2	3	4	6	6	6	4	6	6	6	6	6	6	6	3	6	6	6	6	6	5	6	6	6	5	6	6	6	6	6	6	3	1	2	1	0
2	3	4	1	2	2	3	4	2	2	2	4	2	3	4	4	6	3	5	6	6	5	6	4	5	5	6	6	2	6	6	6	6	5	6	6	6	6	3	6	6	5	6	6	4	0	0	1	0	0
3	3	3	3	3	3	3	3	1	5	1	3	3	3	3	3	5	3	1	6	6	4	6	4	6	6	5	4	3	6	6	6	6	6	6	6	6	4	3	6	4	6	6	6	6	1	0	5	3	1
2	3	4	3	3	2	4	4	1	2	2	4	2	2	2	3	5	5	5	3	5	6	5	6	4	5	6	6	2	6	5	6	4	6	5	5	6	6	5	5	6	2	4	6	6	0	0	3	4	1
2	2	3	1	1	2	4	4	3	3	2	4	3	3	1	1	3	1	6	6	6	4	5	6	6	5	6	6	3	3	2	6	6	6	2	1	6	6	5	6	6	6	6	6	6	0	0	1	1	0
4	4	5	3	3	3	4	5	3	3	2	5	2	2	2	2	4	4	5	5	5	4	4	5	4	4	4	6	5	5	5	5	5	5	6	4	6	6	3	5	6	5	6	4	4	0	0	4	1	0
3	3	4	2	2	2	2	4	2	1	1	3	3	2	2	2	4	6	6	4	4	4	4	5	2	3	5	5	5	4	4	1	4	5	5	6	6	6	5	4	5	5	5	4	4	4	2	4	4	4
2	2	2	2	2	2	3	3	3	3	4	4	3	3	3	3	5	3	3	4	5	2	5	5	2	3	4	5	3	3	5	6	6	3	5	4	4	3	4	5	4	6	6	6	6	0	0	5	1	0
3	3	3	3	3	2	3	3	3	3	3	2	3	3	3	3	4	6	6	6	6	6	6	6	6	6	6	4	6	3	4	6	6	6	5	6	6	4	6	4	6	6	6	6	4	0	0	2	1	0
3	2	3	3	2	2	2	4	4	2	2	5	4	4	3	4	6	4	4	4	4	6	6	6	1	6	6	5	3	4	6	6	6	4	1	6	6	5	1	6	6	2	5	5	6	0	0	3	2	0
1	1	1	1	1	1	3	2	1	1	1	4	1	3	3	3	6	2	6	6	6	5	6	6	6	6	5	1	6	6	6	6	6	6	6	6	6	6	6	6	6	6	6	5	6	0	1	1	1	0
3	1	1	1	2	2	2	4	4	4	1	4	1	1	1	4	6	6	6	6	3	6	6	6	6	6	6	1	6	6	6	6	6	6	3	6	6	6	3	6	6	6	6	6	6	2	1	2	0	1
2	2	3	3	2	2	2	2	2	2	2	2	2	3	2	2	4	1	1	3	3	4	6	1	3	6	6	4	3	4	4	6	6	6	6	6	6	4	3	6	4	1	6	6	6	3	0	4	4	4
4	4	3	4	4	4	4	4	4	4	4	4	4	4	3	4	1	6	4	3	4	4	4	3	1	3	5	3	2	3	4	5	2	5	1	3	3	6	3	2	4	3	2	5	3	1	3	1	0	0
2	3	4	1	3	2	5	1	2	1	1	5	1	1	2	3	6	3	1	6	3	6	6	6	3	6	6	4	6	6	6	4	6	6	3	6	4	4	3	6	6	6	6	6	6	2	1	1	2	1
2	3	5	1	3	2	5	1	1	1	1	5	2	1	3	3	6	3	1	6	3	6	6	6	3	6	6	4	1	6	6	6	6	6	3	6	6	4	1	6	6	6	6	6	6	5	2	2	1	2
3	3	3	4	4	3	3	3	2	3	2	3	3	3	3	3	4	3	2	6	3	4	4	5	3	4	3	5	3	4	3	5	4	4	4	5	4	3	2	4	4	3	3	5	3	1	1	2	2	0
4	4	4	2	2	3	3	4	2	2	2	1	1	2	2	2	4	5	6	5	6	5	5	6	2	3	5	5	2	3	3	4	5	6	5	6	6	6	5	5	6	4	4	2	3	4	1	3	2	3
1	1	1	1	1	1	2	2	3	3	3	3	3	1	2	2	4	2	2	3	1	4	4	2	4	1	4	2	6	6	6	5	5	6	2	5	6	6	3	5	3	1	5	4	6	0	0	4	4	0
3	2	2	3	3	3	2	2	2	3	2	3	2	2	2	4	1	3	3	3	3	6	6	1	3	6	6	5	3	1	6	6	6	6	6	6	6	6	3	6	1	6	6	6	6	2	2	5	0	4
1	1	1	1	1	1	4	4	2	1	1	4	1	1	2	2	6	3	3	6	3	6	6	1	6	4	6	4	6	6	4	6	6	6	6	6	6	6	1	6	4	6	6	6	6	4	2	4	2	3
3	2	2	3	2	1	4	4	2	3	2	4	4	2	3	4	4	4	3	3	3	3	4	3	3	3	5	4	4	6	6	4	5	5	4	4	6	5	3	5	6	5	6	5	2	2	1	4	2	0
3	2	4	3	3	4	4	5	4	4	2	5	4	2	3	2	4	1	1	1	2	4	6	6	1	6	6	6	1	4	6	6	6	6	4	6	6	6	1	6	6	5	6	6	6	0	1	3	4	0
1	1	3	1	1	1	3	2	1	1	1	1	1	2	1	2	6	1	1	1	5	4	5	1	1	4	6	1	1	6	6	6	6	1	4	5	6	4	1	6	1	6	6	6	6	5	3	5	5	5
2	3	3	2	1	4	4	4	2	2	2	3	3	2	2	2	6	3	3	6	3	6	6	6	3	6	6	4	1	6	6	6	6	4	3	6	6	4	3	6	4	1	6	6	4	1	0	3	4	2
3	3	3	5	3	3	4	4	2	3	3	4	2	2	3	4	1	3	3	3	3	6	6	1	3	6	6	4	6	6	1	5	6	6	3	6	6	5	3	6	1	3	6	6	6	0	2	5	2	2
2	1	1	4	4	1	4	4	2	1	1	4	1	1	1	4	6	6	3	6	6	6	6	1	6	4	6	1	6	6	1	4	4	4	6	6	6	4	3	6	1	6	6	6	6	1	0	4	1	1
2	3	4	1	1	1	3	3	1	1	1	3	1	1	1	1	4	4	4	4	4	4	5	5	3	4	5	5	3	5	5	5	5	6	4	5	5	5	3	5	5	3	4	5	5	2	1	1	0	0
4	4	4	4	4	3	3	4	3	4	1	3	3	3	2	1	4	2	5	5	5	6	6	2	5	5	6	3	2	6	4	4	5	5	4	6	6	2	2	6	5	5	6	6	6	1	4	5	2	0
4	4	4	3	2	3	3	3	3	3	3	4	3	3	3	2	2	4	6	5	3	6	6	6	6	6	5	6	1	6	4	2	6	4	5	6	6	4	5	5	5	6	6	6	6	0	0	4	1	4
1	2	1	1	1	1	2	2	3	1	1	2	2	1	1	1	4	3	4	3	3	6	6	4	6	4	6	4	6	6	4	6	4	1	3	6	6	4	1	6	4	1	6	6	6	0	0	5	3	0
2	2	3	1	2	3	4	4	2	3	3	5	2	2	2	3	6	4	1	4	2	6	6	6	2	6	6	5	3	6	6	6	6	6	3	6	6	6	1	6	6	3	6	6	4	1	0	5	5	1
3	1	1	1	3	3	3	4	2	1	3	2	2	2	2	2	4	3	3	5	3	6	6	6	3	6	6	6	1	6	6	6	6	6	5	6	6	6	5	4	4	2	4	4	6	1	1	5	5	5
4	3	3	2	3	2	3	3	2	3	1	3	2	1	1	1	6	3	3	6	3	6	6	4	6	6	6	4	3	1	4	6	6	4	3	6	6	5	3	6	4	3	6	4	4	0	0	1	2	0
4	4	4	4	3	3	3	4	4	4	3	4	4	4	4	4	3	2	3	4	2	5	5	5	2	5	5	5	2	5	5	5	6	5	2	5	6	6	3	5	6	3	6	5	5	4	2	4	4	4
3	3	3	3	3	3	3	3	3	2	1	3	2	2	2	3	2	2	4	2	1	3	6	6	1	6	5	6	3	6	5	4	4	1	1	4	6	4	3	4	4	3	4	4	4	5	0	0	0	5
4	4	4	4	4	4	4	4	4	4	4	4	4	4	4	4	6	3	5	4	4	6	6	5	2	5	6	6	1	6	6	5	4	6	4	6	6	6	4	6	6	1	6	6	6	0	2	2	2	0
3	4	4	3	2	3	3	5	5	3	3	4	3	3	4	5	4	4	4	4	4	6	5	4	5	4	4	5	4	5	4	6	6	5	4	6	6	6	3	5	5	3	5	5	4	2	1	0	0	0
4	4	4	3	3	4	4	2	4	4	4	2	2	2	2	2	4	6	6	6	3	6	6	6	3	6	6	6	2	6	6	6	6	6	6	6	6	6	2	6	6	6	6	6	6	1	1	3	1	2
4	4	4	3	2	4	4	4	3	3	3	2	4	4	3	4	3	2	2	2	4	6	6	6	2	5	6	4	1	6	6	5	6	6	2	6	6	6	2	6	6	2	5	6	6	3	3	5	5	5
2	2	3	3	3	3	4	4	3	3	3	4	3	3	3	3	6	1	1	1	3	6	6	4	3	4	5	4	4	3	6	6	4	5	3	5	5	4	3	5	4	4	6	6	4	1	0	3	3	1
3	3	2	2	2	3	4	5	4	4	3	4	4	3	2	1	4	6	6	6	4	6	6	6	6	6	6	6	3	6	6	6	6	6	4	6	5	6	1	6	6	5	6	6	5	2	1	3	3	3
3	3	3	3	3	3	3	3	1	1	1	3	3	2	2	2	4	6	6	6	6	1	4	4	5	6	6	4	3	5	4	5	4	1	1	4	6	4	1	4	4	3	4	4	4	5	0	0	0	5
4	4	4	3	2	2	4	3	3	3	3	4	2	2	2	2	4	1	1	1	1	6	6	4	3	6	4	4	3	6	4	6	6	6	1	4	6	6	1	6	6	1	4	4	6	2	1	3	4	3
3	3	3	3	3	3	3	3	3	3	3	3	3	3	3	3	5	4	3	3	5	2	2	2	4	6	5	4	3	4	4	3	3	4	4	4	4	3	5	2	2	6	1	1	1	3	1	1	1	1
3	3	3	2	2	1	3	3	2	1	1	3	2	2	2	3	3	4	2	4	3	6	6	6	1	4	4	3	1	6	3	4	5	4	1	6	6	5	3	6	4	2	5	4	5	3	0	4	2	3
2	2	3	2	2	1	3	4	1	1	1	3	1	1	1	1	5	5	6	6	6	6	6	6	6	6	6	6	5	4	6	5	5	5	6	5	6	5	3	6	6	1	6	4	6	1	0	1	2	3
4	4	4	3	3	4	4	4	4	4	4	4	4	4	4	4	6	5	2	1	5	3	5	6	1	6	4	4	2	6	5	5	5	5	4	5	6	6	3	6	6	5	6	6	6	0	1	1	1	0
3	1	3	3	3	3	3	3	3	3	3	3	3	3	3	2	4	2	2	3	3	6	6	4	2	6	5	3	3	5	6	6	6	5	3	6	6	5	2	4	3	2	6	6	5	0	1	3	1	0
3	3	3	4	2	2	3	3	2	2	1	4	3	3	2	2	4	2	4	4	4	5	5	4	4	4	6	6	4	6	4	5	5	5	1	6	6	3	4	6	5	1	6	6	6	0	0	5	2	0
3	3	3	3	2	4	4	4	4	3	3	3	3	3	3	3	5	3	3	4	3	4	4	4	4	6	5	3	4	6	5	3	4	4	3	4	4	4	2	4	5	3	5	6	6	0	0	1	1	0
2	2	2	2	2	2	2	2	2	2	2	2	2	2	2	2	6	1	1	1	1	6	6	6	5	2	4	4	5	5	4	4	3	4	5	4	6	4	5	4	2	5	6	6	6	5	2	5	2	5
3	3	4	4	3	2	4	4	3	3	3	4	3	2	1	2	6	2	5	6	6	6	6	6	6	6	6	5	3	6	6	6	6	6	3	6	6	6	6	6	6	6	6	6	6	0	0	2	2	0
1	3	4	1	1	2	3	4	1	1	1	4	1	1	1	1	5	3	3	1	1	6	3	2	1	3	5	1	1	6	6	6	6	1	4	1	6	2	1	6	1	6	6	6	6	0	1	1	0	2
2	2	3	1	1	3	4	4	2	3	3	5	3	3	3	5	6	1	1	1	1	6	6	6	1	6	6	6	1	6	6	6	6	6	1	6	6	1	1	6	6	1	6	6	6	0	1	4	4	4
3	3	3	3	3	2	3	2	3	2	3	2	3	3	3	2	6	2	2	1	1	6	6	5	1	5	6	5	2	5	6	5	5	6	2	5	5	5	2	5	5	2	5	5	6	2	2	2	2	2
2	2	2	2	2	2	2	2	2	2	2	2	2	2	2	2	5	2	2	2	2	6	5	5	2	5	5	4	4	5	5	5	5	5	2	5	5	5	2	4	5	2	5	5	5	1	3	3	4	3
5	5	5	3	3	3	5	5	3	4	2	5	1	1	1	1	6	3	1	1	5	6	6	4	1	6	6	5	2	6	6	6	3	3	3	6	4	2	1	6	4	1	4	4	6	0	0	3	4	0
3	3	4	4	4	4	4	3	3	3	3	3	3	3	3	3	5	2	1	3	2	5	6	6	1	6	6	6	1	6	6	6	3	3	2	5	6	6	1	5	5	2	6	6	6	2	1	1	1	1
2	2	1	1	1	1	1	1	2	3	3	3	2	2	2	3	5	3	3	3	4	6	6	4	3	6	6	4	3	4	6	4	6	6	3	6	6	6	3	6	6	1	6	6	5	0	1	1	2	2
2	2	2	1	2	2	3	3	1	1	1	3	1	1	2	2	4	6	3	3	3	6	4	6	4	1	4	4	1	3	6	4	6	4	3	4	6	6	1	4	4	1	6	4	6	1	2	3	2	1
3	4	4	3	3	4	4	4	4	5	4	3	3	4	4	4	5	3	2	1	3	4	4	5	2	5	4	4	3	5	5	6	4	4	3	5	4	5	3	3	4	2	4	3	5	4	4	4	3	3
3	3	1	2	1	2	2	1	4	5	1	5	4	3	4	5	6	3	5	1	2	3	6	4	3	6	6	1	6	1	6	4	6	2	6	1	6	1	4	6	1	5	6	4	6	1	0	2	1	0
2	2	1	2	2	1	1	3	1	1	1	3	3	2	2	3	6	1	1	6	6	6	4	6	3	6	6	6	3	6	4	6	6	4	1	6	6	4	3	6	6	1	6	6	6	4	1	3	3	4
5	5	5	5	2	2	3	3	3	2	2	3	1	1	1	1	5	2	1	6	6	1	1	1	6	6	6	6	6	6	6	6	6	6	6	6	6	6	6	6	6	6	6	6	6	3	2	3	2	3
2	2	2	3	1	1	1	3	3	3	2	2	1	1	1	1	4	3	1	6	6	6	6	4	3	4	6	4	6	6	6	4	6	4	6	6	6	4	3	6	4	3	6	4	4	0	0	2	1	1
2	4	4	3	4	3	2	4	2	2	2	3	3	1	3	3	6	6	1	6	6	1	6	1	6	6	6	4	5	4	1	6	6	6	1	6	6	6	6	6	6	6	6	6	1	0	2	4	4	0
2	2	2	2	2	2	4	3	2	1	4	1	1	1	2	2	6	6	6	6	6	6	6	4	6	6	6	1	5	6	2	6	6	6	1	6	6	6	6	6	1	1	6	2	6	3	3	4	2	4
3	3	3	1	1	1	1	2	1	2	1	3	3	3	3	1	2	1	4	1	1	3	3	3	1	3	3	5	4	5	2	2	2	5	3	5	2	5	5	2	2	2	2	2	2	3	3	5	3	3
4	4	4	3	3	3	4	4	2	3	3	4	2	2	2	3	4	3	5	5	6	1	2	4	3	1	5	6	6	1	5	6	4	4	5	6	6	3	1	2	2	6	2	2	1	0	1	3	4	0
3	2	2	2	1	1	2	3	3	2	1	4	1	1	1	1	6	2	2	2	5	6	4	4	3	6	4	2	1	6	6	1	6	6	6	6	6	6	1	6	6	1	6	6	1	0	2	1	1	3
1	1	1	4	1	2	2	4	3	3	3	4	4	3	3	3	6	1	2	1	1	6	6	5	1	6	6	6	1	6	6	6	6	6	2	6	6	6	1	6	5	1	6	6	1	0	1	3	2	2
1	1	1	1	1	1	2	2	2	2	2	2	1	1	1	1	4	3	1	6	6	6	6	4	3	4	6	2	6	6	6	6	6	4	6	6	6	4	3	6	4	3	6	4	4	1	1	4	1	2
3	3	3	3	3	3	2	3	3	2	3	3	3	3	3	3	4	3	3	3	3	5	3	4	4	5	4	4	2	3	5	5	5	5	2	5	5	4	1	5	4	4	3	3	3	3	3	3	3	5
4	3	4	4	4	3	2	2	1	1	1	5	4	4	3	4	6	3	1	3	1	6	6	6	3	6	6	6	1	6	6	6	6	6	3	6	6	6	3	6	6	3	6	5	6	0	0	4	0	0
2	2	5	3	2	3	3	4	3	3	2	5	3	2	2	3	6	3	1	6	4	6	6	6	1	6	6	6	6	6	6	6	6	6	1	6	6	5	1	6	6	6	6	6	6	0	0	3	3	0
2	2	2	2	1	2	3	3	1	1	1	3	3	2	2	2	4	3	4	4	3	5	4	3	3	3	3	4	4	6	4	4	4	4	3	5	5	6	3	5	5	1	5	5	6	2	0	4	0	0
3	2	2	3	3	3	3	3	3	3	3	2	2	2	1	2	5	1	1	1	3	6	6	6	3	6	4	4	6	6	6	4	4	6	1	6	6	5	3	5	6	3	4	4	6	0	0	1	0	0
4	4	3	2	2	3	4	4	2	2	3	4	3	2	3	4	2	4	1	1	4	6	6	3	3	6	6	6	1	6	6	6	6	6	4	6	6	6	4	6	3	4	6	6	6	0	0	4	2	5
1	2	3	3	3	3	4	4	3	3	3	4	3	3	3	3	4	4	4	3	3	4	4	3	4	3	4	3	2	5	5	3	5	6	3	4	5	4	2	6	6	2	5	6	6	2	0	4	0	0
3	2	2	1	1	1	2	3	3	4	3	3	2	1	2	2	4	3	3	6	6	1	4	4	3	4	4	3	3	4	1	4	4	4	3	1	1	1	3	4	5	1	6	4	4	2	2	2	4	4
2	1	1	2	1	1	3	1	2	1	1	3	1	1	1	3	6	6	6	6	6	6	6	4	3	6	4	1	6	6	6	6	6	4	6	4	6	4	1	6	4	6	6	6	6	2	1	4	1	4
3	3	3	2	2	1	1	2	4	4	4	5	2	2	2	2	4	1	3	3	2	6	5	5	2	6	6	4	2	5	5	4	6	5	2	5	6	5	3	5	4	4	6	6	6	0	2	5	0	2
3	3	3	2	2	3	3	4	3	1	2	3	2	2	2	2	5	4	4	4	4	5	5	5	3	6	5	6	3	6	6	5	5	4	4	6	6	6	3	6	6	4	6	6	6	0	0	4	1	0
2	2	3	3	3	3	3	3	3	1	1	3	3	3	4	4	4	4	5	3	5	6	6	6	5	5	5	5	5	6	5	6	6	6	2	6	6	6	5	6	4	4	5	6	6	5	5	5	2	3
3	4	4	1	1	2	4	4	1	1	1	5	2	2	2	2	6	1	1	1	1	6	6	6	1	6	6	6	6	6	4	4	6	6	4	6	6	5	3	6	5	1	6	6	6	0	3	5	0	0
3	3	4	2	2	2	4	2	4	1	4	4	3	3	3	3	4	4	4	3	3	5	5	4	3	3	5	4	2	6	5	4	5	5	3	5	5	6	1	5	5	6	5	5	5	4	0	4	1	0
2	2	1	3	1	1	3	2	2	2	1	3	1	1	2	3	4	3	3	6	6	6	6	4	6	6	6	1	6	6	6	6	6	6	6	6	6	4	3	6	4	6	6	6	6	1	0	4	1	1
1	2	3	1	1	1	1	2	1	1	1	4	1	1	1	3	5	4	1	6	2	5	5	5	6	5	5	5	5	6	3	5	6	6	6	6	5	4	4	5	4	4	5	4	3	4	4	5	3	4
4	4	1	4	4	4	4	4	4	4	4	4	1	4	1	4	6	6	6	6	6	6	6	2	6	6	6	6	6	6	6	6	6	1	1	6	6	6	6	6	6	6	6	6	6	0	0	1	0	0
2	2	2	2	2	3	3	2	1	2	2	2	2	3	3	3	4	2	2	4	4	6	6	3	4	4	3	6	4	6	3	3	6	5	2	6	6	4	4	6	3	2	5	3	6	0	0	1	0	0
5	5	5	4	4	2	2	2	2	1	3	2	1	1	3	5	5	4	4	4	4	5	6	5	4	4	6	5	3	4	5	6	6	6	2	6	4	5	3	5	4	2	4	6	5	4	3	2	1	3
3	3	4	4	3	3	3	3	4	4	4	4	4	4	4	4	5	3	3	2	2	6	6	6	1	5	3	3	3	4	5	5	5	5	3	4	4	6	1	5	4	3	4	4	4	3	0	2	3	2
3	3	3	2	2	2	3	2	3	2	4	4	2	2	2	2	4	3	3	2	2	4	4	4	1	3	3	3	3	4	4	4	4	2	4	2	4	4	2	5	5	1	6	3	3	2	1	2	3	0
4	3	4	4	4	4	3	4	3	4	4	5	4	4	4	4	6	3	5	6	5	6	6	6	6	6	5	5	5	6	6	6	6	6	6	6	5	6	5	6	6	1	6	5	4	4	3	3	2	3
4	3	1	1	3	2	4	2	2	4	1	5	1	1	1	1	6	3	3	3	6	6	6	5	3	4	6	4	2	6	6	6	6	5	6	6	6	4	3	6	4	6	6	6	4	0	0	4	0	1
4	2	2	3	3	3	2	2	2	2	1	3	4	4	5	5	3	5	3	5	2	4	6	4	4	3	5	6	5	5	6	4	5	3	4	6	5	3	5	5	4	1	5	3	4	1	2	3	4	1
2	2	3	2	3	2	2	1	3	4	3	3	3	2	3	2	5	3	3	1	1	6	3	2	1	3	5	1	1	6	6	6	6	1	4	1	6	2	1	6	1	6	6	6	6	0	0	0	4	0
2	3	5	3	3	2	2	2	2	2	3	5	1	3	2	2	6	1	1	3	3	4	6	6	3	6	6	4	3	6	6	4	6	6	2	4	6	6	2	6	4	3	6	6	6	5	1	5	5	5
3	4	4	2	2	2	3	4	3	2	3	4	2	2	2	3	5	4	4	3	4	5	5	4	4	5	5	5	3	5	5	4	5	4	5	5	5	5	3	5	5	3	4	4	5	1	0	2	1	1
4	4	5	5	3	2	4	4	1	2	4	4	3	3	3	5	3	1	6	5	5	6	6	5	6	5	6	5	6	6	5	6	6	6	5	6	6	5	3	6	6	6	6	6	6	1	0	3	1	0
3	3	3	3	3	3	3	3	4	3	3	3	3	3	3	3	6	1	1	1	1	6	6	6	1	6	6	6	1	6	6	6	6	6	1	6	6	6	1	6	1	1	6	6	6	3	3	5	5	3
1	1	1	1	1	1	1	1	1	1	1	1	1	1	1	1	6	2	2	2	3	4	4	5	1	6	4	4	2	4	3	4	5	5	2	4	4	4	2	5	6	1	6	6	6	2	2	4	4	4
4	4	4	4	4	4	4	4	4	2	2	4	4	4	4	4	5	5	5	5	5	5	5	4	5	5	5	5	5	5	5	5	5	5	4	5	4	4	5	4	4	5	5	4	4	0	1	1	1	0
2	2	2	1	2	1	1	1	2	2	1	2	1	1	1	1	4	2	3	3	3	5	5	4	3	4	4	5	3	4	5	5	5	5	1	5	4	5	1	5	5	3	5	4	6	1	2	2	1	1
2	2	2	2	1	1	1	2	1	1	1	2	1	2	2	1	5	3	2	2	2	5	4	3	4	3	5	3	4	5	5	5	5	4	3	4	5	5	2	4	3	4	3	3	3	1	2	2	2	2
2	2	2	1	2	2	3	3	2	1	2	3	2	3	2	3	4	1	5	3	3	4	5	2	6	2	1	4	2	4	3	4	4	6	2	6	6	6	5	4	3	1	6	4	5	3	0	5	3	5
3	4	4	3	3	2	4	4	2	2	2	4	3	3	3	3	5	5	5	6	6	5	6	6	5	5	5	6	5	4	4	5	6	6	5	4	4	5	4	5	6	2	5	5	6	3	0	2	1	2
2	2	3	3	3	2	2	2	3	2	2	2	3	3	3	3	3	2	4	4	4	4	5	3	4	4	4	5	3	3	4	4	5	4	4	3	4	5	2	4	4	3	3	3	3	4	2	4	1	4
3	3	4	3	2	3	2	2	2	3	2	2	3	4	5	4	5	3	5	3	4	5	6	2	5	2	6	6	1	4	4	6	6	6	5	6	5	6	3	6	6	2	6	6	6	2	1	4	3	1
3	3	3	2	2	3	3	4	2	1	1	3	2	2	2	3	4	4	3	3	4	4	4	4	4	4	5	5	4	4	4	4	4	4	4	5	5	5	3	5	5	4	5	5	5	3	0	3	0	3
1	1	1	1	1	1	1	1	1	1	1	2	2	2	2	2	4	2	3	1	2	5	4	4	3	5	3	3	3	5	3	4	6	6	1	6	5	6	1	4	4	4	6	5	6	0	1	1	1	1
3	3	3	2	2	2	3	3	2	1	1	2	2	2	1	1	5	1	1	2	3	4	4	5	1	6	6	6	3	4	3	3	2	5	2	6	4	4	2	6	5	3	4	4	4	1	2	4	3	4
2	2	1	2	1	1	2	2	1	2	2	2	3	1	1	1	3	2	3	4	4	5	4	2	3	3	3	2	6	4	5	4	4	4	4	4	5	3	3	3	2	4	4	4	5	2	1	3	0	4
2	2	3	2	2	2	2	2	2	2	2	2	2	2	2	2	4	3	2	4	3	5	5	5	4	4	4	5	3	3	4	4	5	5	3	5	6	6	2	5	6	2	5	5	6	0	1	2	2	0
1	1	1	1	1	1	2	2	1	1	1	3	1	1	1	2	2	4	5	5	4	2	3	3	5	1	2	3	6	3	2	2	3	3	5	5	3	2	5	2	2	4	3	1	6	5	2	5	3	5
1	4	4	1	1	4	4	4	4	4	1	4	2	3	3	3	3	4	5	5	2	5	5	2	2	4	6	5	3	6	4	4	5	4	2	2	4	4	2	2	6	3	4	5	4	2	2	3	3	0
3	1	1	3	4	1	2	4	1	5	1	2	1	1	1	3	1	3	3	3	1	6	3	1	5	4	3	5	3	6	3	4	6	5	3	2	3	3	5	3	4	2	6	4	1	5	4	3	3	5
3	3	3	4	4	4	4	4	4	4	3	3	3	3	3	3	5	2	2	3	2	5	5	5	1	5	4	4	2	3	3	4	3	3	4	4	4	2	5	4	6	1	6	4	4	3	2	1	1	1
2	2	2	2	2	2	3	3	1	1	1	4	3	3	3	3	6	5	3	5	4	6	6	6	5	4	6	5	3	6	6	6	6	6	5	6	6	6	3	6	6	5	6	6	6	1	0	3	2	4
2	2	2	2	2	2	2	3	2	1	1	4	3	3	3	2	4	3	3	4	3	4	5	3	5	2	3	4	3	5	3	5	4	4	4	5	5	5	3	4	5	4	6	4	6	3	4	4	3	3
3	3	2	2	2	3	3	3	2	2	2	2	1	1	1	2	4	3	3	3	2	5	5	5	2	5	5	4	3	4	4	4	4	5	2	4	4	3	4	3	3	4	3	3	3	4	4	4	4	4
1	1	1	1	1	2	2	1	1	1	1	2	1	1	1	2	5	1	2	3	1	6	5	5	1	6	6	6	1	6	6	6	6	6	1	6	6	6	1	6	6	2	6	6	6	5	3	5	4	5
3	3	2	2	2	2	2	3	3	3	2	2	2	1	1	1	5	2	2	3	3	4	4	4	3	4	4	4	2	5	5	5	5	5	3	4	4	4	3	4	4	3	4	4	4	4	4	4	2	2
2	2	2	2	2	2	2	2	2	2	2	3	2	3	2	2	4	2	2	3	2	3	4	3	2	5	5	4	4	4	4	4	3	5	2	4	4	3	3	3	3	4	4	5	5	4	4	4	4	4
3	3	2	2	3	3	3	2	1	2	3	3	2	3	2	2	4	3	1	1	1	6	6	4	6	4	4	3	3	6	6	6	6	6	6	6	6	6	3	6	4	3	6	6	6	1	0	2	0	1
1	1	1	3	3	3	3	3	1	1	1	3	1	1	1	1	6	2	3	3	3	4	4	3	2	5	5	4	3	5	6	6	6	6	4	6	6	6	5	6	6	6	6	6	4	1	1	5	4	5
5	5	5	4	2	4	4	4	4	4	4	5	4	3	3	4	4	3	2	3	5	6	6	4	3	4	5	4	3	6	6	5	5	5	4	5	6	4	3	5	6	4	6	6	6	4	3	2	2	4
4	4	4	3	3	4	3	4	3	3	3	3	3	3	3	3	3	3	4	3	4	5	4	2	4	3	5	5	5	2	3	4	4	4	4	4	3	3	2	3	4	4	4	4	4	0	1	3	2	0
2	2	2	1	2	3	2	1	2	2	2	1	2	2	2	1	4	2	3	3	4	3	4	3	4	2	1	2	4	4	3	4	5	4	3	4	5	4	2	5	5	3	4	4	4	1	2	2	1	1
1	1	1	1	2	3	2	3	2	4	3	4	3	3	2	3	3	5	3	1	3	5	3	3	3	3	2	6	3	4	2	2	1	4	4	3	2	2	6	1	2	6	2	4	5	5	3	5	0	5
3	3	3	3	3	3	3	3	3	3	2	2	4	2	2	2	2	3	5	4	3	3	3	3	4	4	4	4	4	3	4	4	5	4	4	4	5	4	3	3	5	3	3	4	5	4	3	3	2	5
2	3	1	2	1	1	1	3	4	5	2	1	3	2	3	1	2	1	2	2	5	4	1	1	4	1	2	2	6	3	3	2	2	4	4	3	4	5	3	1	1	4	1	2	3	5	4	4	4	1
4	4	4	3	3	4	4	4	2	2	1	3	2	2	2	2	3	2	3	3	3	4	4	3	3	3	5	5	4	5	4	4	5	4	3	4	5	4	3	4	5	3	4	3	3	5	3	5	3	5
4	4	4	4	4	4	4	4	2	1	1	3	3	3	3	3	4	3	4	4	4	5	4	3	4	4	4	4	4	4	3	4	4	4	5	5	4	4	3	4	4	4	4	4	4	0	1	1	1	0
3	3	3	3	3	3	3	3	3	3	3	3	3	3	3	3	4	3	3	3	4	4	4	4	3	4	4	4	3	4	4	4	4	3	4	4	4	5	4	4	4	3	4	3	4	4	4	4	3	3
4	4	2	2	3	3	3	3	2	2	2	3	2	2	2	2	4	2	3	3	3	4	4	3	3	3	3	4	4	4	4	3	5	4	3	3	4	3	3	4	5	3	4	4	4	4	4	5	2	5
1	1	1	1	1	3	3	3	2	4	2	3	3	3	1	5	2	1	1	3	1	4	1	1	5	1	1	2	2	6	4	1	2	3	5	3	4	6	1	6	4	3	4	4	1	5	3	5	5	2
3	3	3	2	3	3	3	4	2	2	2	2	2	3	2	3	5	4	6	5	6	4	6	6	3	4	5	6	2	5	5	5	6	6	5	6	6	6	6	6	6	1	6	6	6	0	1	1	1	0
3	4	4	3	3	3	4	4	1	1	1	4	3	2	2	4	4	2	6	5	3	3	4	5	3	5	4	4	4	3	5	4	4	4	4	5	4	5	4	4	4	3	3	5	4	0	0	0	0	0
3	3	2	3	2	3	2	3	2	3	2	3	2	3	2	3	4	3	4	3	4	3	4	5	3	4	3	5	3	4	3	4	4	3	2	3	4	4	3	3	5	4	4	5	4	0	0	0	0	0
1	1	1	1	1	1	1	1	1	1	2	2	2	2	2	2	6	6	4	4	4	3	3	6	4	6	6	6	4	6	3	6	6	3	6	6	6	4	3	6	6	4	3	6	6	2	2	2	2	2
2	2	3	2	2	3	2	3	2	3	2	3	2	2	2	2	4	3	3	3	3	3	4	3	2	3	5	4	3	4	3	4	4	3	2	4	3	5	3	3	4	3	4	3	4	0	1	0	0	0
2	2	1	1	1	3	3	4	1	1	1	4	1	1	1	2	4	4	4	5	4	5	5	5	3	1	4	5	5	4	4	4	4	4	2	4	4	4	3	4	4	3	4	4	4	1	0	2	1	5
2	1	1	1	2	2	2	2	2	4	5	4	4	4	3	5	6	1	1	2	3	4	4	3	3	2	1	1	6	1	6	6	6	5	2	4	4	4	3	4	4	5	2	4	4	1	1	1	1	0
2	2	2	2	2	2	2	2	1	1	1	1	3	3	3	3	4	3	4	4	3	5	4	4	3	4	4	3	3	4	3	4	5	4	4	4	3	3	2	4	4	4	5	3	5	0	0	0	1	0
3	3	3	4	5	4	2	5	5	3	2	3	4	3	5	4	4	4	3	6	3	6	6	6	3	4	4	4	4	6	6	4	6	6	4	4	6	3	3	6	4	3	6	6	6	1	1	5	1	2
3	2	2	2	3	2	3	2	2	2	3	2	2	3	2	2	4	3	3	6	6	1	6	6	6	6	1	1	6	1	1	1	6	1	6	1	6	6	6	6	1	6	1	6	1	1	1	1	1	1
3	3	4	5	4	4	3	5	5	5	4	3	4	5	5	5	4	3	3	6	3	6	6	6	4	5	4	4	3	6	3	4	6	6	1	6	4	4	3	6	6	1	6	6	6	2	0	5	2	3
3	3	3	3	3	3	3	3	3	3	3	3	3	3	3	3	4	3	3	3	3	4	4	4	3	4	4	4	3	4	4	4	4	4	3	4	4	4	3	4	4	3	4	4	4	0	0	0	0	0
3	3	3	3	3	3	3	3	3	3	3	3	3	3	3	3	4	3	6	6	6	6	4	4	3	4	1	4	3	4	6	4	4	4	3	6	5	5	6	6	4	1	6	4	2	0	0	1	0	2
3	3	4	5	4	3	5	5	5	3	2	3	4	3	5	4	4	3	3	6	3	6	6	6	3	4	4	4	3	6	6	4	6	6	3	6	6	4	3	6	4	3	6	6	6	2	0	5	2	3
3	2	2	2	1	1	1	2	2	2	2	1	2	2	2	3	3	3	4	3	4	4	4	4	3	4	3	4	4	4	3	3	3	3	3	4	4	3	3	3	4	4	3	3	3	0	0	0	0	0
4	4	4	4	3	4	4	4	3	3	3	4	3	3	4	4	5	4	4	6	6	5	5	5	3	5	5	5	2	5	5	5	5	5	4	5	5	5	3	6	6	1	6	6	6	0	1	2	0	0
4	4	4	1	4	1	4	4	2	2	2	3	3	3	3	3	4	2	3	6	3	6	6	6	6	6	6	6	3	4	4	4	6	4	2	6	6	6	3	6	6	4	6	6	5	1	1	0	0	1
3	3	3	3	3	3	4	1	1	2	1	2	1	1	1	1	5	5	3	3	5	4	6	4	6	5	5	6	6	6	3	5	6	6	2	5	6	4	5	6	6	5	5	5	6	3	0	3	2	4
3	3	3	3	3	3	3	3	3	3	3	3	3	3	3	3	4	6	5	5	6	6	6	6	3	6	6	6	3	6	6	6	6	5	6	6	6	6	6	6	6	6	6	6	6	0	1	0	0	0
4	4	4	4	4	4	4	4	2	4	3	4	4	4	4	4	6	5	2	5	6	6	6	5	5	5	6	6	2	6	6	6	6	6	6	6	6	6	4	6	6	1	6	6	6	0	1	1	0	0
2	2	3	2	2	3	3	2	1	1	1	2	2	1	1	1	5	5	5	5	5	6	6	3	2	6	5	6	3	6	6	4	6	6	5	6	6	5	5	5	6	3	6	5	4	2	0	2	3	4
3	3	3	2	2	3	3	3	1	1	1	4	2	2	2	4	5	4	4	4	4	4	4	4	3	4	4	5	3	4	5	5	5	5	4	5	5	4	2	5	5	2	5	5	5	4	2	2	0	5
3	3	3	2	1	3	3	4	1	1	1	2	1	1	1	1	5	3	4	3	4	6	5	4	4	2	5	6	2	5	6	4	5	5	4	5	5	4	4	5	6	5	6	5	5	4	2	3	0	4
3	3	4	5	4	4	4	4	3	3	2	4	4	3	4	5	4	3	3	6	3	6	6	6	1	3	5	4	3	4	4	3	4	6	1	6	6	6	3	6	3	2	3	5	6	3	0	5	2	3
3	3	2	3	3	3	3	1	1	1	3	2	1	1	1	1	4	4	3	3	3	4	5	4	3	3	4	5	3	5	3	4	4	5	2	5	4	4	3	4	5	3	4	4	4	4	0	1	0	4
4	4	4	4	3	4	4	4	2	2	2	4	2	2	2	3	4	5	5	5	5	6	6	5	2	6	6	6	3	6	6	6	6	6	5	6	6	5	6	6	6	5	6	6	4	3	2	4	2	0
3	3	4	3	2	3	3	3	3	2	2	2	1	1	1	1	6	1	6	6	6	6	6	6	6	4	6	4	3	6	6	6	6	6	3	6	6	4	3	6	6	3	6	6	6	0	1	3	2	0
1	1	1	1	1	1	1	1	1	1	1	1	1	1	1	1	4	3	3	3	3	4	4	4	2	3	5	4	3	4	3	5	4	6	3	4	4	5	3	5	4	1	3	4	5	0	0	1	0	0
4	4	4	3	3	4	4	4	3	3	3	4	3	3	3	4	5	5	5	4	4	5	5	5	5	5	5	5	3	5	6	6	6	6	4	5	6	6	5	5	5	1	6	6	6	0	1	2	1	0
2	2	2	3	3	3	3	3	4	4	4	4	1	1	2	3	1	6	5	5	5	2	3	3	4	3	5	2	2	3	3	3	3	3	3	5	2	5	1	3	6	5	3	3	4	5	5	5	5	5
2	3	3	2	2	3	2	3	1	1	1	4	1	1	1	1	4	4	3	4	4	5	5	4	4	4	5	4	3	5	4	4	4	5	3	5	5	4	4	4	4	2	5	5	4	4	1	1	0	4
3	3	3	2	3	3	3	3	1	1	1	3	2	2	2	4	4	4	3	4	3	5	4	5	3	4	4	4	2	5	5	4	4	5	3	4	5	5	3	4	5	2	5	5	5	5	1	3	1	5
3	4	3	5	3	4	4	4	3	2	1	4	3	2	2	4	6	2	3	6	1	6	6	6	4	6	6	6	2	6	6	6	6	6	2	6	6	3	4	6	6	1	6	6	6	5	0	5	0	4
4	4	4	2	3	4	4	4	3	3	3	4	2	2	2	4	6	5	6	6	6	6	6	6	4	5	5	6	2	6	5	5	5	5	4	5	5	6	4	5	6	1	6	6	6	0	2	1	1	0
1	1	1	1	1	1	1	1	1	1	1	1	1	1	1	1	4	4	3	5	3	6	5	4	5	1	5	6	3	6	3	5	4	4	2	4	4	3	4	3	4	3	3	3	3	4	2	3	3	5
4	4	4	2	3	1	4	5	1	2	2	4	5	5	3	3	2	5	5	1	1	6	6	2	1	6	4	2	1	3	6	2	6	6	1	6	6	6	1	6	6	1	6	6	6	0	1	1	0	0
3	3	2	3	3	3	3	3	1	1	1	1	3	3	3	3	4	3	3	2	3	4	4	4	3	3	4	4	2	4	4	4	4	3	2	4	4	3	3	4	4	3	4	4	4	5	2	2	1	5
4	4	4	3	3	4	4	4	2	2	2	5	2	2	2	4	6	6	4	4	4	6	6	6	4	5	6	6	3	6	6	6	6	4	4	5	5	6	4	6	6	1	6	6	6	0	1	0	0	0
2	2	3	2	2	2	3	4	2	3	3	3	3	3	3	4	5	5	4	3	4	6	5	5	5	4	6	6	3	6	6	3	6	6	5	5	6	5	4	5	6	1	6	6	6	4	0	1	0	4
3	3	3	4	4	3	3	4	3	2	3	3	4	3	4	3	5	4	4	3	4	5	5	5	4	5	5	5	2	5	5	6	5	4	4	5	5	6	3	5	6	1	6	6	6	0	2	1	3	0
3	3	3	2	2	3	3	4	3	4	4	4	2	2	3	2	6	6	6	6	6	6	6	4	5	5	5	6	3	5	5	5	6	6	6	6	6	6	5	5	6	1	6	6	6	0	1	2	1	0
3	3	3	2	2	3	3	4	3	4	4	4	2	2	3	2	6	6	6	6	6	6	6	4	5	5	5	6	3	5	5	5	6	6	6	6	6	6	5	5	6	1	6	6	6	0	1	2	1	0
1	2	1	1	1	2	3	3	3	3	4	3	3	4	5	5	4	3	1	6	6	1	4	4	3	6	6	6	3	1	1	1	1	4	3	4	6	6	1	6	4	3	1	1	1	5	5	4	5	4
3	3	3	3	3	3	3	3	3	3	3	3	3	3	3	3	4	3	3	3	3	4	4	4	3	4	4	4	3	4	4	4	4	4	3	4	4	4	3	4	4	3	4	4	4	2	2	1	1	1
3	4	3	4	2	1	3	2	4	3	4	3	4	3	3	3	3	3	3	4	3	3	5	4	4	4	3	3	3	4	4	5	4	6	2	3	3	2	4	4	5	5	4	5	3	5	1	2	2	4
1	1	1	1	1	2	2	2	1	1	1	3	2	1	1	1	2	2	2	3	1	4	2	2	4	1	4	2	3	3	2	1	4	3	1	2	4	2	1	1	2	5	2	2	4	5	2	4	2	5
3	3	3	2	2	3	3	3	1	1	1	3	1	1	1	3	4	3	2	4	3	4	4	3	4	2	4	4	3	5	4	4	4	4	2	3	4	4	2	3	4	3	4	4	4	5	1	0	0	5
3	3	2	1	2	3	2	4	1	1	1	3	2	2	1	2	1	6	6	6	6	1	1	1	6	1	1	1	6	6	1	1	4	4	1	4	1	4	6	1	1	6	1	1	4	2	2	3	4	4
3	3	3	3	3	3	3	3	3	3	3	3	3	3	3	3	3	3	3	3	3	5	5	5	2	4	4	4	3	4	5	4	5	4	3	3	4	4	3	4	4	3	4	4	4	0	0	0	0	0
3	3	2	1	1	1	2	4	4	4	3	4	2	2	2	3	6	6	6	6	6	1	6	4	6	6	6	6	2	6	6	6	6	6	6	6	6	6	6	6	6	6	6	6	6	0	0	4	2	4
1	1	1	1	1	1	1	1	1	1	1	2	2	2	2	2	4	4	3	3	3	4	5	5	3	5	4	5	3	5	4	4	4	4	2	5	5	5	2	5	5	2	5	5	5	0	0	0	0	0
3	3	3	2	2	3	2	4	1	1	1	3	1	1	1	1	4	3	1	3	1	4	4	1	6	1	4	4	3	1	4	4	1	4	3	4	6	1	3	4	4	1	6	4	4	5	1	5	1	5
3	4	3	3	2	3	3	3	2	3	3	2	3	4	4	4	3	4	4	3	3	4	4	4	3	4	4	4	3	4	4	4	4	4	3	4	4	4	3	4	4	3	5	5	5	2	2	2	2	2
5	5	5	5	3	3	3	3	2	2	2	3	2	2	2	2	6	3	3	6	3	6	6	4	6	6	6	4	6	6	6	6	6	6	6	6	6	6	6	6	6	6	6	6	6	4	0	3	3	0
3	3	3	3	2	3	2	3	3	3	3	3	2	2	2	2	3	3	3	2	2	4	4	4	3	3	4	5	2	4	5	4	3	5	2	4	5	4	2	4	5	2	4	5	4	4	2	3	2	4
2	2	2	1	2	3	3	1	1	1	1	2	1	1	1	1	4	4	4	4	3	4	3	3	4	1	4	4	3	5	4	3	3	3	2	4	4	3	4	3	4	3	4	3	4	5	1	0	0	5
2	2	2	1	1	2	2	2	1	1	1	3	2	1	1	2	4	4	4	3	3	3	3	6	4	4	4	4	3	6	4	4	4	4	3	4	4	4	3	4	4	2	4	4	4	2	1	4	4	2
1	1	1	1	1	1	1	1	1	1	1	1	1	1	1	1	3	4	5	4	1	4	3	2	4	1	2	3	4	3	2	5	3	3	1	3	3	2	5	2	3	4	3	3	4	5	2	4	1	5
2	3	3	3	2	2	2	2	2	2	2	2	2	2	2	2	4	2	2	2	2	4	3	2	1	5	6	6	1	6	5	4	5	5	3	3	3	3	4	3	4	1	6	6	6	1	1	2	1	1
3	3	2	2	3	3	4	4	2	2	3	3	3	2	3	3	5	1	2	3	3	4	5	4	2	3	4	5	3	4	5	5	6	5	4	5	6	5	3	5	6	4	4	5	6	2	1	3	2	3
4	4	4	4	4	4	4	4	4	4	4	4	4	4	4	4	6	2	1	2	3	5	3	4	6	3	1	2	1	2	6	2	5	3	3	3	4	6	5	4	3	2	6	6	3	1	1	1	1	1
5	5	5	1	2	3	4	5	4	4	4	4	4	4	4	4	5	2	4	2	2	6	6	5	4	5	5	5	4	5	5	5	5	5	2	6	6	5	2	6	6	1	6	6	6	1	0	5	4	1
4	4	4	3	3	3	4	4	3	3	3	4	2	2	2	4	6	5	4	5	4	4	5	6	3	6	6	6	1	6	5	5	5	5	3	5	5	5	4	6	5	2	5	5	5	2	0	1	1	2
1	1	3	1	1	3	1	2	1	1	3	1	1	1	3	2	3	3	4	4	2	5	5	3	5	3	3	3	4	4	5	4	4	5	4	4	5	4	2	5	5	2	5	5	5	4	1	2	1	4
3	3	3	3	1	1	1	2	2	1	1	1	2	2	1	3	4	3	2	4	5	5	5	4	1	5	4	3	2	6	4	4	6	6	3	6	6	6	6	6	3	6	5	5	6	3	1	5	2	5
2	3	3	3	3	3	2	4	1	1	4	4	1	1	1	2	6	6	1	6	6	6	6	6	6	6	6	6	6	6	1	6	6	1	6	6	6	6	6	6	1	6	6	1	6	3	0	5	4	3
4	1	1	4	3	2	3	4	2	3	2	2	2	3	3	1	5	6	1	2	2	6	6	4	2	5	5	5	2	6	6	6	5	5	6	5	6	6	5	4	4	2	6	6	6	0	1	1	1	2
1	2	3	4	5	4	3	2	1	1	2	3	4	5	4	3	4	5	3	5	3	5	6	6	2	4	2	4	1	4	2	3	5	6	4	2	4	5	4	6	4	1	2	4	5	5	4	3	2	2
3	3	3	3	2	3	1	4	1	1	1	1	1	1	1	4	2	5	4	4	2	3	3	4	4	1	4	3	4	4	2	3	3	3	2	3	4	4	3	2	4	3	3	3	3	5	1	1	0	5
2	2	2	2	1	1	3	3	3	4	2	2	3	2	1	2	3	5	6	6	6	1	1	1	5	2	2	2	5	2	1	1	1	1	6	2	2	1	6	2	1	6	1	2	2	4	4	5	4	4
1	1	1	1	1	2	2	2	1	1	1	1	2	2	1	1	3	4	3	3	3	4	5	4	3	3	5	4	3	3	3	3	3	4	3	3	3	5	3	3	3	4	4	4	5	5	5	5	5	5
4	4	4	4	4	4	4	4	4	4	4	4	3	3	3	4	5	5	4	4	3	4	3	5	4	6	5	6	3	6	4	5	5	4	3	5	5	6	2	5	6	1	6	6	5	0	1	0	0	0
3	3	3	3	5	4	5	4	3	5	3	4	3	2	3	4	4	4	4	6	3	6	6	6	3	4	4	4	3	6	6	4	5	3	4	4	5	3	2	4	5	2	5	5	1	1	5	1	2	3
[truncated: 20 more columns]
